# Supplementary material for: The novel antitumor compound clinopodiside A induces cytotoxicity via autophagy mediated by the signaling of BLK and RasGRP2 in T24 bladder cancer cells
Source: Front Pharmacol. 2022 Sep 19;13:982860. doi: 10.3389/fphar.2022.982860 (PMC9527273; doi:10.3389/fphar.2022.982860)
Supplement: Supplementary file 1 [file Table2.XLS]

Supplemental Table 3
GO.ID	Category	Term	Up	Down	DEG	Total	Pvalue	adjustPvalue	Up_gene	Down_gene
GO:0001525	BP	angiogenesis	2	24	26	515	2.91E-09	9.83E-06	ENSG00000005108(THSD7A);ENSG00000100292(HMOX1)	ENSG00000007952(NOX1);ENSG00000007968(E2F2);ENSG00000079385(CEACAM1);ENSG00000102760(RGCC);ENSG00000105974(CAV1);ENSG00000115008(IL1A);ENSG00000115414(FN1);ENSG00000117525(F3);ENSG00000126785(RHOJ);ENSG00000132329(RAMP1);ENSG00000136859(ANGPTL2);ENSG00000137440(FGFBP1);ENSG00000144810(COL8A1);ENSG00000145147(SLIT2);ENSG00000154188(ANGPT1);ENSG00000162367(TAL1);ENSG00000164362(TERT);ENSG0000016453…
GO:0048514	BP	blood vessel morphogenesis	3	25	28	604	4.52E-09	9.83E-06	ENSG00000005108(THSD7A);ENSG00000100292(HMOX1);ENSG00000106031(HOXA13)	ENSG00000007952(NOX1);ENSG00000007968(E2F2);ENSG00000079385(CEACAM1);ENSG00000102760(RGCC);ENSG00000105974(CAV1);ENSG00000115008(IL1A);ENSG00000115414(FN1);ENSG00000117525(F3);ENSG00000126785(RHOJ);ENSG00000132329(RAMP1);ENSG00000136859(ANGPTL2);ENSG00000137440(FGFBP1);ENSG00000144810(COL8A1);ENSG00000145147(SLIT2);ENSG00000154188(ANGPT1);ENSG00000162367(TAL1);ENSG00000164362(TERT);ENSG0000016453…
GO:0009653	BP	anatomical structure morphogenesis	15	54	69	2704	6.29E-09	9.83E-06	ENSG00000005108(THSD7A);ENSG00000091536(MYO15A);ENSG00000100292(HMOX1);ENSG00000106031(HOXA13);ENSG00000107859(PITX3);ENSG00000124772(CPNE5);ENSG00000128271(ADORA2A);ENSG00000138311(ZNF365);ENSG00000140297(GCNT3);ENSG00000163431(LMOD1);ENSG00000166963(MAP1A);ENSG00000170178(HOXD12);ENSG00000176928(GCNT4);ENSG00000185345(PRKN);ENSG00000241697(TMEFF1)	ENSG00000007952(NOX1);ENSG00000007968(E2F2);ENSG00000040731(CDH10);ENSG00000041982(TNC);ENSG00000058085(LAMC2);ENSG00000058404(CAMK2B);ENSG00000067715(SYT1);ENSG00000074047(GLI2);ENSG00000079215(SLC1A3);ENSG00000079385(CEACAM1);ENSG00000102524(TNFSF13B);ENSG00000102760(RGCC);ENSG00000105974(CAV1);ENSG00000115008(IL1A);ENSG00000115414(FN1);ENSG00000116183(PAPPA2);ENSG00000116574(RHOU);ENSG00000117…
GO:0048731	BP	system development	20	83	103	4957	1.78E-08	1.96E-05	ENSG00000005108(THSD7A);ENSG00000081059(TCF7);ENSG00000091536(MYO15A);ENSG00000100292(HMOX1);ENSG00000104888(SLC17A7);ENSG00000106031(HOXA13);ENSG00000107859(PITX3);ENSG00000124772(CPNE5);ENSG00000128271(ADORA2A);ENSG00000131242(RAB11FIP4);ENSG00000135253(KCP);ENSG00000138311(ZNF365);ENSG00000139970(RTN1);ENSG00000140297(GCNT3);ENSG00000164188(RANBP3L);ENSG00000166963(MAP1A);ENSG00000170178(HOXD1…	ENSG00000007952(NOX1);ENSG00000007968(E2F2);ENSG00000013297(CLDN11);ENSG00000041982(TNC);ENSG00000058085(LAMC2);ENSG00000058404(CAMK2B);ENSG00000064270(ATP2C2);ENSG00000067715(SYT1);ENSG00000074047(GLI2);ENSG00000079215(SLC1A3);ENSG00000079385(CEACAM1);ENSG00000100628(ASB2);ENSG00000102524(TNFSF13B);ENSG00000102760(RGCC);ENSG00000105974(CAV1);ENSG00000106952(TNFSF8);ENSG00000112299(VNN1);ENSG0000…
GO:0007166	BP	cell surface receptor signaling pathway	10	63	73	3025	2.09E-08	1.96E-05	ENSG00000081059(TCF7);ENSG00000100292(HMOX1);ENSG00000106031(HOXA13);ENSG00000128271(ADORA2A);ENSG00000135253(KCP);ENSG00000136688(IL36G);ENSG00000136695(IL36RN);ENSG00000169627(BOLA2B);ENSG00000182162(P2RY8);ENSG00000185345(PRKN)	ENSG00000008517(IL32);ENSG00000023445(BIRC3);ENSG00000049249(TNFRSF9);ENSG00000058404(CAMK2B);ENSG00000074047(GLI2);ENSG00000079385(CEACAM1);ENSG00000086730(LAT2);ENSG00000095637(SORBS1);ENSG00000102524(TNFSF13B);ENSG00000103154(NECAB2);ENSG00000103313(MEFV);ENSG00000104783(KCNN4);ENSG00000105974(CAV1);ENSG00000106952(TNFSF8);ENSG00000115008(IL1A);ENSG00000115414(FN1);ENSG00000116574(RHOU);ENSG00…
GO:0019221	BP	cytokine-mediated signaling pathway	5	26	31	797	3.82E-08	2.80E-05	ENSG00000100292(HMOX1);ENSG00000136688(IL36G);ENSG00000136695(IL36RN);ENSG00000169627(BOLA2B);ENSG00000185345(PRKN)	ENSG00000008517(IL32);ENSG00000023445(BIRC3);ENSG00000049249(TNFRSF9);ENSG00000058404(CAMK2B);ENSG00000079385(CEACAM1);ENSG00000102524(TNFSF13B);ENSG00000105974(CAV1);ENSG00000106952(TNFSF8);ENSG00000115008(IL1A);ENSG00000115414(FN1);ENSG00000116574(RHOU);ENSG00000117115(PADI2);ENSG00000117525(F3);ENSG00000124875(CXCL6);ENSG00000130508(PXDN);ENSG00000132530(XAF1);ENSG00000145147(SLIT2);ENSG000001…
GO:0035239	BP	tube morphogenesis	3	29	32	845	4.18E-08	2.80E-05	ENSG00000005108(THSD7A);ENSG00000100292(HMOX1);ENSG00000106031(HOXA13)	ENSG00000007952(NOX1);ENSG00000007968(E2F2);ENSG00000041982(TNC);ENSG00000074047(GLI2);ENSG00000079385(CEACAM1);ENSG00000102760(RGCC);ENSG00000105974(CAV1);ENSG00000115008(IL1A);ENSG00000115414(FN1);ENSG00000117525(F3);ENSG00000125398(SOX9);ENSG00000126785(RHOJ);ENSG00000132329(RAMP1);ENSG00000136859(ANGPTL2);ENSG00000137440(FGFBP1);ENSG00000144810(COL8A1);ENSG00000145147(SLIT2);ENSG00000154188(A…
GO:0005615	CC	extracellular space	14	62	76	3185	5.31E-08	2.54E-05	ENSG00000066230(SLC9A3);ENSG00000091536(MYO15A);ENSG00000100292(HMOX1);ENSG00000101670(LIPG);ENSG00000103316(CRYM);ENSG00000124772(CPNE5);ENSG00000131242(RAB11FIP4);ENSG00000135253(KCP);ENSG00000136688(IL36G);ENSG00000136695(IL36RN);ENSG00000140297(GCNT3);ENSG00000196208(GREB1);ENSG00000204386(NEU1);ENSG00000244734(HBB)	ENSG00000008517(IL32);ENSG00000041982(TNC);ENSG00000058085(LAMC2);ENSG00000079385(CEACAM1);ENSG00000086730(LAT2);ENSG00000102524(TNFSF13B);ENSG00000106952(TNFSF8);ENSG00000111348(ARHGDIB);ENSG00000115008(IL1A);ENSG00000115414(FN1);ENSG00000116183(PAPPA2);ENSG00000117115(PADI2);ENSG00000117525(F3);ENSG00000118898(PPL);ENSG00000121858(TNFSF10);ENSG00000124107(SLPI);ENSG00000124875(CXCL6);ENSG000001…
GO:0005125	MF	cytokine activity	2	14	16	234	6.69E-08	4.55E-05	ENSG00000136688(IL36G);ENSG00000136695(IL36RN)	ENSG00000008517(IL32);ENSG00000102524(TNFSF13B);ENSG00000106952(TNFSF8);ENSG00000115008(IL1A);ENSG00000121858(TNFSF10);ENSG00000124875(CXCL6);ENSG00000157368(IL34);ENSG00000162892(IL24);ENSG00000163083(INHBB);ENSG00000163739(CXCL1);ENSG00000164761(TNFRSF11B);ENSG00000169245(CXCL10);ENSG00000189068(VSTM1);ENSG00000227507(LTB)
GO:0001568	BP	blood vessel development	3	25	28	686	6.86E-08	4.02E-05	ENSG00000005108(THSD7A);ENSG00000100292(HMOX1);ENSG00000106031(HOXA13)	ENSG00000007952(NOX1);ENSG00000007968(E2F2);ENSG00000079385(CEACAM1);ENSG00000102760(RGCC);ENSG00000105974(CAV1);ENSG00000115008(IL1A);ENSG00000115414(FN1);ENSG00000117525(F3);ENSG00000126785(RHOJ);ENSG00000132329(RAMP1);ENSG00000136859(ANGPTL2);ENSG00000137440(FGFBP1);ENSG00000144810(COL8A1);ENSG00000145147(SLIT2);ENSG00000154188(ANGPT1);ENSG00000162367(TAL1);ENSG00000164362(TERT);ENSG0000016453…
GO:0005102	MF	signaling receptor binding	5	41	46	1591	1.53E-07	5.20E-05	ENSG00000128271(ADORA2A);ENSG00000136688(IL36G);ENSG00000136695(IL36RN);ENSG00000185345(PRKN);ENSG00000241697(TMEFF1)	ENSG00000008517(IL32);ENSG00000058085(LAMC2);ENSG00000067715(SYT1);ENSG00000095637(SORBS1);ENSG00000102524(TNFSF13B);ENSG00000103154(NECAB2);ENSG00000105974(CAV1);ENSG00000106952(TNFSF8);ENSG00000115008(IL1A);ENSG00000115414(FN1);ENSG00000117115(PADI2);ENSG00000121858(TNFSF10);ENSG00000124875(CXCL6);ENSG00000128512(DOCK4);ENSG00000130173(ANGPTL8);ENSG00000130508(PXDN);ENSG00000130762(ARHGEF16);EN…
GO:0001944	BP	vasculature development	3	25	28	717	1.71E-07	7.56E-05	ENSG00000005108(THSD7A);ENSG00000100292(HMOX1);ENSG00000106031(HOXA13)	ENSG00000007952(NOX1);ENSG00000007968(E2F2);ENSG00000079385(CEACAM1);ENSG00000102760(RGCC);ENSG00000105974(CAV1);ENSG00000115008(IL1A);ENSG00000115414(FN1);ENSG00000117525(F3);ENSG00000126785(RHOJ);ENSG00000132329(RAMP1);ENSG00000136859(ANGPTL2);ENSG00000137440(FGFBP1);ENSG00000144810(COL8A1);ENSG00000145147(SLIT2);ENSG00000154188(ANGPT1);ENSG00000162367(TAL1);ENSG00000164362(TERT);ENSG0000016453…
GO:0072358	BP	cardiovascular system development	3	25	28	717	1.71E-07	7.56E-05	ENSG00000005108(THSD7A);ENSG00000100292(HMOX1);ENSG00000106031(HOXA13)	ENSG00000007952(NOX1);ENSG00000007968(E2F2);ENSG00000079385(CEACAM1);ENSG00000102760(RGCC);ENSG00000105974(CAV1);ENSG00000115008(IL1A);ENSG00000115414(FN1);ENSG00000117525(F3);ENSG00000126785(RHOJ);ENSG00000132329(RAMP1);ENSG00000136859(ANGPTL2);ENSG00000137440(FGFBP1);ENSG00000144810(COL8A1);ENSG00000145147(SLIT2);ENSG00000154188(ANGPT1);ENSG00000162367(TAL1);ENSG00000164362(TERT);ENSG0000016453…
GO:0048856	BP	anatomical structure development	23	92	115	6023	1.85E-07	7.56E-05	ENSG00000005108(THSD7A);ENSG00000081059(TCF7);ENSG00000091536(MYO15A);ENSG00000100292(HMOX1);ENSG00000104888(SLC17A7);ENSG00000106031(HOXA13);ENSG00000107859(PITX3);ENSG00000124772(CPNE5);ENSG00000128271(ADORA2A);ENSG00000131242(RAB11FIP4);ENSG00000135253(KCP);ENSG00000138311(ZNF365);ENSG00000139970(RTN1);ENSG00000140297(GCNT3);ENSG00000144671(SLC22A14);ENSG00000163431(LMOD1);ENSG00000164188(RANB…	ENSG00000007952(NOX1);ENSG00000007968(E2F2);ENSG00000013297(CLDN11);ENSG00000040731(CDH10);ENSG00000041982(TNC);ENSG00000058085(LAMC2);ENSG00000058404(CAMK2B);ENSG00000064270(ATP2C2);ENSG00000067715(SYT1);ENSG00000074047(GLI2);ENSG00000079215(SLC1A3);ENSG00000079385(CEACAM1);ENSG00000100628(ASB2);ENSG00000102524(TNFSF13B);ENSG00000102760(RGCC);ENSG00000105974(CAV1);ENSG00000106952(TNFSF8);ENSG000…
GO:0035295	BP	tube development	3	32	35	1047	1.94E-07	7.56E-05	ENSG00000005108(THSD7A);ENSG00000100292(HMOX1);ENSG00000106031(HOXA13)	ENSG00000007952(NOX1);ENSG00000007968(E2F2);ENSG00000041982(TNC);ENSG00000074047(GLI2);ENSG00000079385(CEACAM1);ENSG00000102760(RGCC);ENSG00000105974(CAV1);ENSG00000115008(IL1A);ENSG00000115414(FN1);ENSG00000117525(F3);ENSG00000125398(SOX9);ENSG00000126785(RHOJ);ENSG00000130707(ASS1);ENSG00000132329(RAMP1);ENSG00000136859(ANGPTL2);ENSG00000137440(FGFBP1);ENSG00000144810(COL8A1);ENSG00000145147(SL…
GO:0034097	BP	response to cytokine	6	32	38	1200	2.14E-07	7.71E-05	ENSG00000081059(TCF7);ENSG00000100292(HMOX1);ENSG00000136688(IL36G);ENSG00000136695(IL36RN);ENSG00000169627(BOLA2B);ENSG00000185345(PRKN)	ENSG00000008517(IL32);ENSG00000023445(BIRC3);ENSG00000049249(TNFRSF9);ENSG00000058404(CAMK2B);ENSG00000079385(CEACAM1);ENSG00000102524(TNFSF13B);ENSG00000103313(MEFV);ENSG00000105974(CAV1);ENSG00000106952(TNFSF8);ENSG00000115008(IL1A);ENSG00000115414(FN1);ENSG00000116574(RHOU);ENSG00000117115(PADI2);ENSG00000117525(F3);ENSG00000124875(CXCL6);ENSG00000125398(SOX9);ENSG00000125798(FOXA2);ENSG000001…
GO:0023052	BP	signaling	15	107	122	6593	3.23E-07	0.000105567	ENSG00000081059(TCF7);ENSG00000100292(HMOX1);ENSG00000104888(SLC17A7);ENSG00000106031(HOXA13);ENSG00000128271(ADORA2A);ENSG00000135116(HRK);ENSG00000135253(KCP);ENSG00000135973(GPR45);ENSG00000136688(IL36G);ENSG00000136695(IL36RN);ENSG00000166963(MAP1A);ENSG00000169627(BOLA2B);ENSG00000182162(P2RY8);ENSG00000185345(PRKN);ENSG00000214866(DCDC2C)	ENSG00000007952(NOX1);ENSG00000007968(E2F2);ENSG00000008517(IL32);ENSG00000023445(BIRC3);ENSG00000041982(TNC);ENSG00000049249(TNFRSF9);ENSG00000058404(CAMK2B);ENSG00000067715(SYT1);ENSG00000068831(RASGRP2);ENSG00000074047(GLI2);ENSG00000079215(SLC1A3);ENSG00000079385(CEACAM1);ENSG00000086730(LAT2);ENSG00000095637(SORBS1);ENSG00000100628(ASB2);ENSG00000102524(TNFSF13B);ENSG00000102760(RGCC);ENSG00…
GO:0016477	BP	cell migration	1	42	43	1482	3.38E-07	0.000105567	ENSG00000100292(HMOX1)	ENSG00000007952(NOX1);ENSG00000058085(LAMC2);ENSG00000058404(CAMK2B);ENSG00000079385(CEACAM1);ENSG00000099812(MISP);ENSG00000102760(RGCC);ENSG00000104140(RHOV);ENSG00000105974(CAV1);ENSG00000111348(ARHGDIB);ENSG00000115414(FN1);ENSG00000116574(RHOU);ENSG00000117115(PADI2);ENSG00000117525(F3);ENSG00000118515(SGK1);ENSG00000124875(CXCL6);ENSG00000125398(SOX9);ENSG00000126785(RHOJ);ENSG00000128512(D…
GO:0005576	CC	extracellular region	16	73	89	4163	3.94E-07	9.44E-05	ENSG00000005108(THSD7A);ENSG00000066230(SLC9A3);ENSG00000091536(MYO15A);ENSG00000100292(HMOX1);ENSG00000101670(LIPG);ENSG00000103316(CRYM);ENSG00000124772(CPNE5);ENSG00000131242(RAB11FIP4);ENSG00000135253(KCP);ENSG00000136688(IL36G);ENSG00000136695(IL36RN);ENSG00000140297(GCNT3);ENSG00000196208(GREB1);ENSG00000204386(NEU1);ENSG00000241697(TMEFF1);ENSG00000244734(HBB)	ENSG00000008517(IL32);ENSG00000041982(TNC);ENSG00000058085(LAMC2);ENSG00000079385(CEACAM1);ENSG00000086730(LAT2);ENSG00000102524(TNFSF13B);ENSG00000106952(TNFSF8);ENSG00000111348(ARHGDIB);ENSG00000112299(VNN1);ENSG00000112303(VNN2);ENSG00000115008(IL1A);ENSG00000115414(FN1);ENSG00000116183(PAPPA2);ENSG00000117115(PADI2);ENSG00000117525(F3);ENSG00000118898(PPL);ENSG00000121858(TNFSF10);ENSG0000012…
GO:0007275	BP	multicellular organism development	21	86	107	5528	3.95E-07	0.000115811	ENSG00000005108(THSD7A);ENSG00000081059(TCF7);ENSG00000091536(MYO15A);ENSG00000100292(HMOX1);ENSG00000104888(SLC17A7);ENSG00000106031(HOXA13);ENSG00000107859(PITX3);ENSG00000124772(CPNE5);ENSG00000128271(ADORA2A);ENSG00000131242(RAB11FIP4);ENSG00000135253(KCP);ENSG00000138311(ZNF365);ENSG00000139970(RTN1);ENSG00000140297(GCNT3);ENSG00000164188(RANBP3L);ENSG00000166963(MAP1A);ENSG00000170178(HOXD1…	ENSG00000007952(NOX1);ENSG00000007968(E2F2);ENSG00000013297(CLDN11);ENSG00000040731(CDH10);ENSG00000041982(TNC);ENSG00000058085(LAMC2);ENSG00000058404(CAMK2B);ENSG00000064270(ATP2C2);ENSG00000067715(SYT1);ENSG00000074047(GLI2);ENSG00000079215(SLC1A3);ENSG00000079385(CEACAM1);ENSG00000100628(ASB2);ENSG00000102524(TNFSF13B);ENSG00000102760(RGCC);ENSG00000105974(CAV1);ENSG00000106952(TNFSF8);ENSG000…
GO:0051050	BP	positive regulation of transport	5	27	32	945	5.22E-07	0.000143876	ENSG00000101670(LIPG);ENSG00000128271(ADORA2A);ENSG00000167723(TRPV3);ENSG00000179869(ABCA13);ENSG00000185345(PRKN)	ENSG00000064270(ATP2C2);ENSG00000067715(SYT1);ENSG00000095637(SORBS1);ENSG00000102760(RGCC);ENSG00000104783(KCNN4);ENSG00000105974(CAV1);ENSG00000115008(IL1A);ENSG00000116574(RHOU);ENSG00000118515(SGK1);ENSG00000123700(KCNJ2);ENSG00000136573(BLK);ENSG00000137869(CYP19A1);ENSG00000151150(ANK3);ENSG00000153822(KCNJ16);ENSG00000154188(ANGPT1);ENSG00000162989(KCNJ3);ENSG00000163083(INHBB);ENSG0000016…
GO:0070887	BP	cellular response to chemical stimulus	12	62	74	3351	6.40E-07	0.000163134	ENSG00000081059(TCF7);ENSG00000100292(HMOX1);ENSG00000106031(HOXA13);ENSG00000107859(PITX3);ENSG00000124772(CPNE5);ENSG00000135253(KCP);ENSG00000136688(IL36G);ENSG00000136695(IL36RN);ENSG00000169627(BOLA2B);ENSG00000185345(PRKN);ENSG00000198417(MT1F);ENSG00000244734(HBB)	ENSG00000007952(NOX1);ENSG00000008517(IL32);ENSG00000023445(BIRC3);ENSG00000041982(TNC);ENSG00000049249(TNFRSF9);ENSG00000058404(CAMK2B);ENSG00000067715(SYT1);ENSG00000068831(RASGRP2);ENSG00000074047(GLI2);ENSG00000079215(SLC1A3);ENSG00000079385(CEACAM1);ENSG00000095637(SORBS1);ENSG00000102524(TNFSF13B);ENSG00000102760(RGCC);ENSG00000105974(CAV1);ENSG00000106952(TNFSF8);ENSG00000112299(VNN1);ENSG…
GO:0048646	BP	anatomical structure formation involved in morphogenesis	3	32	35	1103	6.61E-07	0.000163134	ENSG00000005108(THSD7A);ENSG00000100292(HMOX1);ENSG00000163431(LMOD1)	ENSG00000007952(NOX1);ENSG00000007968(E2F2);ENSG00000074047(GLI2);ENSG00000079385(CEACAM1);ENSG00000102524(TNFSF13B);ENSG00000102760(RGCC);ENSG00000105974(CAV1);ENSG00000115008(IL1A);ENSG00000115414(FN1);ENSG00000117525(F3);ENSG00000125398(SOX9);ENSG00000125798(FOXA2);ENSG00000126785(RHOJ);ENSG00000132329(RAMP1);ENSG00000132470(ITGB4);ENSG00000136859(ANGPTL2);ENSG00000137440(FGFBP1);ENSG000001448…
GO:0071345	BP	cellular response to cytokine stimulus	6	29	35	1112	7.99E-07	0.000187102	ENSG00000081059(TCF7);ENSG00000100292(HMOX1);ENSG00000136688(IL36G);ENSG00000136695(IL36RN);ENSG00000169627(BOLA2B);ENSG00000185345(PRKN)	ENSG00000008517(IL32);ENSG00000023445(BIRC3);ENSG00000049249(TNFRSF9);ENSG00000058404(CAMK2B);ENSG00000079385(CEACAM1);ENSG00000102524(TNFSF13B);ENSG00000105974(CAV1);ENSG00000106952(TNFSF8);ENSG00000115008(IL1A);ENSG00000115414(FN1);ENSG00000116574(RHOU);ENSG00000117115(PADI2);ENSG00000117525(F3);ENSG00000124875(CXCL6);ENSG00000125398(SOX9);ENSG00000130508(PXDN);ENSG00000130707(ASS1);ENSG0000013…
GO:0007154	BP	cell communication	15	106	121	6623	8.43E-07	0.000188024	ENSG00000081059(TCF7);ENSG00000100292(HMOX1);ENSG00000104888(SLC17A7);ENSG00000106031(HOXA13);ENSG00000128271(ADORA2A);ENSG00000135116(HRK);ENSG00000135253(KCP);ENSG00000135973(GPR45);ENSG00000136688(IL36G);ENSG00000136695(IL36RN);ENSG00000166963(MAP1A);ENSG00000169627(BOLA2B);ENSG00000182162(P2RY8);ENSG00000185345(PRKN);ENSG00000214866(DCDC2C)	ENSG00000007952(NOX1);ENSG00000007968(E2F2);ENSG00000008517(IL32);ENSG00000023445(BIRC3);ENSG00000041982(TNC);ENSG00000049249(TNFRSF9);ENSG00000058404(CAMK2B);ENSG00000067715(SYT1);ENSG00000068831(RASGRP2);ENSG00000074047(GLI2);ENSG00000079215(SLC1A3);ENSG00000079385(CEACAM1);ENSG00000086730(LAT2);ENSG00000095637(SORBS1);ENSG00000100628(ASB2);ENSG00000102524(TNFSF13B);ENSG00000102760(RGCC);ENSG00…
GO:0071944	CC	cell periphery	15	93	108	5526	1.03E-06	0.000164508	ENSG00000005108(THSD7A);ENSG00000066230(SLC9A3);ENSG00000100292(HMOX1);ENSG00000103742(IGDCC4);ENSG00000104888(SLC17A7);ENSG00000124772(CPNE5);ENSG00000128271(ADORA2A);ENSG00000131242(RAB11FIP4);ENSG00000135973(GPR45);ENSG00000167723(TRPV3);ENSG00000179869(ABCA13);ENSG00000182162(P2RY8);ENSG00000204386(NEU1);ENSG00000214866(DCDC2C);ENSG00000241697(TMEFF1)	ENSG00000007952(NOX1);ENSG00000013297(CLDN11);ENSG00000040731(CDH10);ENSG00000049249(TNFRSF9);ENSG00000058085(LAMC2);ENSG00000064270(ATP2C2);ENSG00000067715(SYT1);ENSG00000068831(RASGRP2);ENSG00000079215(SLC1A3);ENSG00000079385(CEACAM1);ENSG00000086730(LAT2);ENSG00000095637(SORBS1);ENSG00000099812(MISP);ENSG00000102524(TNFSF13B);ENSG00000103154(NECAB2);ENSG00000104140(RHOV);ENSG00000104783(KCNN4)…
GO:0032879	BP	regulation of localization	8	56	64	2772	1.13E-06	0.000234728	ENSG00000100292(HMOX1);ENSG00000101670(LIPG);ENSG00000104888(SLC17A7);ENSG00000128271(ADORA2A);ENSG00000166963(MAP1A);ENSG00000167723(TRPV3);ENSG00000179869(ABCA13);ENSG00000185345(PRKN)	ENSG00000007952(NOX1);ENSG00000058085(LAMC2);ENSG00000058404(CAMK2B);ENSG00000064270(ATP2C2);ENSG00000067715(SYT1);ENSG00000079385(CEACAM1);ENSG00000095637(SORBS1);ENSG00000099812(MISP);ENSG00000102760(RGCC);ENSG00000103154(NECAB2);ENSG00000104783(KCNN4);ENSG00000105974(CAV1);ENSG00000111348(ARHGDIB);ENSG00000115008(IL1A);ENSG00000115414(FN1);ENSG00000116574(RHOU);ENSG00000117115(PADI2);ENSG00000…
GO:0048870	BP	cell motility	2	43	45	1664	1.21E-06	0.000234728	ENSG00000100292(HMOX1);ENSG00000144671(SLC22A14)	ENSG00000007952(NOX1);ENSG00000058085(LAMC2);ENSG00000058404(CAMK2B);ENSG00000079385(CEACAM1);ENSG00000099812(MISP);ENSG00000102760(RGCC);ENSG00000104140(RHOV);ENSG00000105974(CAV1);ENSG00000111348(ARHGDIB);ENSG00000115414(FN1);ENSG00000116574(RHOU);ENSG00000117115(PADI2);ENSG00000117525(F3);ENSG00000118515(SGK1);ENSG00000124875(CXCL6);ENSG00000125398(SOX9);ENSG00000126785(RHOJ);ENSG00000128512(D…
GO:0051674	BP	localization of cell	2	43	45	1664	1.21E-06	0.000234728	ENSG00000100292(HMOX1);ENSG00000144671(SLC22A14)	ENSG00000007952(NOX1);ENSG00000058085(LAMC2);ENSG00000058404(CAMK2B);ENSG00000079385(CEACAM1);ENSG00000099812(MISP);ENSG00000102760(RGCC);ENSG00000104140(RHOV);ENSG00000105974(CAV1);ENSG00000111348(ARHGDIB);ENSG00000115414(FN1);ENSG00000116574(RHOU);ENSG00000117115(PADI2);ENSG00000117525(F3);ENSG00000118515(SGK1);ENSG00000124875(CXCL6);ENSG00000125398(SOX9);ENSG00000126785(RHOJ);ENSG00000128512(D…
GO:0048518	BP	positive regulation of biological process	19	96	115	6229	1.29E-06	0.000234728	ENSG00000100292(HMOX1);ENSG00000101670(LIPG);ENSG00000106031(HOXA13);ENSG00000107859(PITX3);ENSG00000124772(CPNE5);ENSG00000128271(ADORA2A);ENSG00000131242(RAB11FIP4);ENSG00000135116(HRK);ENSG00000135253(KCP);ENSG00000136688(IL36G);ENSG00000138311(ZNF365);ENSG00000163431(LMOD1);ENSG00000164188(RANBP3L);ENSG00000166963(MAP1A);ENSG00000167723(TRPV3);ENSG00000179869(ABCA13);ENSG00000182162(P2RY8);EN…	ENSG00000007952(NOX1);ENSG00000007968(E2F2);ENSG00000008517(IL32);ENSG00000023445(BIRC3);ENSG00000041982(TNC);ENSG00000058085(LAMC2);ENSG00000058404(CAMK2B);ENSG00000064270(ATP2C2);ENSG00000067715(SYT1);ENSG00000074047(GLI2);ENSG00000079215(SLC1A3);ENSG00000079385(CEACAM1);ENSG00000086730(LAT2);ENSG00000095637(SORBS1);ENSG00000102524(TNFSF13B);ENSG00000102760(RGCC);ENSG00000103154(NECAB2);ENSG000…
GO:0072359	BP	circulatory system development	3	31	34	1087	1.35E-06	0.000234728	ENSG00000005108(THSD7A);ENSG00000100292(HMOX1);ENSG00000106031(HOXA13)	ENSG00000007952(NOX1);ENSG00000007968(E2F2);ENSG00000074047(GLI2);ENSG00000079385(CEACAM1);ENSG00000102760(RGCC);ENSG00000105974(CAV1);ENSG00000115008(IL1A);ENSG00000115414(FN1);ENSG00000117525(F3);ENSG00000125398(SOX9);ENSG00000126785(RHOJ);ENSG00000132329(RAMP1);ENSG00000136859(ANGPTL2);ENSG00000137440(FGFBP1);ENSG00000144810(COL8A1);ENSG00000145147(SLIT2);ENSG00000154175(ABI3BP);ENSG0000015418…
GO:0030334	BP	regulation of cell migration	1	29	30	890	1.35E-06	0.000234728	ENSG00000100292(HMOX1)	ENSG00000058085(LAMC2);ENSG00000058404(CAMK2B);ENSG00000079385(CEACAM1);ENSG00000102760(RGCC);ENSG00000105974(CAV1);ENSG00000111348(ARHGDIB);ENSG00000115414(FN1);ENSG00000117115(PADI2);ENSG00000117525(F3);ENSG00000118515(SGK1);ENSG00000125398(SOX9);ENSG00000126785(RHOJ);ENSG00000128512(DOCK4);ENSG00000137440(FGFBP1);ENSG00000145147(SLIT2);ENSG00000154188(ANGPT1);ENSG00000157368(IL34);ENSG00000162…
GO:0006954	BP	inflammatory response	5	24	29	849	1.59E-06	0.000265646	ENSG00000100292(HMOX1);ENSG00000128271(ADORA2A);ENSG00000135973(GPR45);ENSG00000136688(IL36G);ENSG00000136695(IL36RN)	ENSG00000007952(NOX1);ENSG00000023445(BIRC3);ENSG00000103313(MEFV);ENSG00000112299(VNN1);ENSG00000115008(IL1A);ENSG00000115414(FN1);ENSG00000117525(F3);ENSG00000124875(CXCL6);ENSG00000130707(ASS1);ENSG00000132329(RAMP1);ENSG00000132965(ALOX5AP);ENSG00000134339(SAA2);ENSG00000147573(TRIM55);ENSG00000154175(ABI3BP);ENSG00000157368(IL34);ENSG00000163435(ELF3);ENSG00000163485(ADORA1);ENSG00000163661(…
GO:0006928	BP	movement of cell or subcellular component	5	48	53	2142	1.70E-06	0.000274875	ENSG00000091536(MYO15A);ENSG00000100292(HMOX1);ENSG00000144671(SLC22A14);ENSG00000166963(MAP1A);ENSG00000241697(TMEFF1)	ENSG00000007952(NOX1);ENSG00000058085(LAMC2);ENSG00000058404(CAMK2B);ENSG00000074047(GLI2);ENSG00000079385(CEACAM1);ENSG00000099812(MISP);ENSG00000102760(RGCC);ENSG00000104140(RHOV);ENSG00000105974(CAV1);ENSG00000111348(ARHGDIB);ENSG00000115414(FN1);ENSG00000116574(RHOU);ENSG00000117115(PADI2);ENSG00000117525(F3);ENSG00000118515(SGK1);ENSG00000123700(KCNJ2);ENSG00000124875(CXCL6);ENSG00000125398(…
GO:0008201	MF	heparin binding	1	11	12	168	1.92E-06	0.000436263	ENSG00000101670(LIPG)	ENSG00000058085(LAMC2);ENSG00000115414(FN1);ENSG00000124875(CXCL6);ENSG00000137440(FGFBP1);ENSG00000145147(SLIT2);ENSG00000154175(ABI3BP);ENSG00000169245(CXCL10);ENSG00000173432(SAA1);ENSG00000197467(COL13A1);ENSG00000198732(SMOC1);ENSG00000205336(ADGRG1)
GO:0040011	BP	locomotion	4	44	48	1863	1.96E-06	0.000288956	ENSG00000100292(HMOX1);ENSG00000128271(ADORA2A);ENSG00000144671(SLC22A14);ENSG00000241697(TMEFF1)	ENSG00000007952(NOX1);ENSG00000058085(LAMC2);ENSG00000058404(CAMK2B);ENSG00000074047(GLI2);ENSG00000079385(CEACAM1);ENSG00000099812(MISP);ENSG00000102760(RGCC);ENSG00000104140(RHOV);ENSG00000105974(CAV1);ENSG00000111348(ARHGDIB);ENSG00000115414(FN1);ENSG00000116574(RHOU);ENSG00000117115(PADI2);ENSG00000117525(F3);ENSG00000118515(SGK1);ENSG00000124875(CXCL6);ENSG00000125398(SOX9);ENSG00000126785(R…
GO:0030198	BP	extracellular matrix organization	0	19	19	416	1.96E-06	0.000288956	-	ENSG00000007952(NOX1);ENSG00000041982(TNC);ENSG00000058085(LAMC2);ENSG00000102760(RGCC);ENSG00000105974(CAV1);ENSG00000115414(FN1);ENSG00000125398(SOX9);ENSG00000130508(PXDN);ENSG00000132470(ITGB4);ENSG00000138131(LOXL4);ENSG00000144810(COL8A1);ENSG00000154175(ABI3BP);ENSG00000163435(ELF3);ENSG00000163661(PTX3);ENSG00000164761(TNFRSF11B);ENSG00000196562(SULF2);ENSG00000196569(LAMA2);ENSG000001974…
GO:0002526	BP	acute inflammatory response	0	10	10	113	2.00E-06	0.000288956	-	ENSG00000112299(VNN1);ENSG00000115008(IL1A);ENSG00000115414(FN1);ENSG00000117525(F3);ENSG00000130707(ASS1);ENSG00000132965(ALOX5AP);ENSG00000134339(SAA2);ENSG00000163485(ADORA1);ENSG00000173432(SAA1);ENSG00000197249(SERPINA1)
GO:0043062	BP	extracellular structure organization	0	19	19	417	2.03E-06	0.000288956	-	ENSG00000007952(NOX1);ENSG00000041982(TNC);ENSG00000058085(LAMC2);ENSG00000102760(RGCC);ENSG00000105974(CAV1);ENSG00000115414(FN1);ENSG00000125398(SOX9);ENSG00000130508(PXDN);ENSG00000132470(ITGB4);ENSG00000138131(LOXL4);ENSG00000144810(COL8A1);ENSG00000154175(ABI3BP);ENSG00000163435(ELF3);ENSG00000163661(PTX3);ENSG00000164761(TNFRSF11B);ENSG00000196562(SULF2);ENSG00000196569(LAMA2);ENSG000001974…
GO:0009605	BP	response to external stimulus	8	58	66	2948	2.15E-06	0.000296855	ENSG00000100292(HMOX1);ENSG00000101670(LIPG);ENSG00000128271(ADORA2A);ENSG00000135973(GPR45);ENSG00000136688(IL36G);ENSG00000136695(IL36RN);ENSG00000185345(PRKN);ENSG00000241697(TMEFF1)	ENSG00000023445(BIRC3);ENSG00000041982(TNC);ENSG00000058085(LAMC2);ENSG00000058404(CAMK2B);ENSG00000074047(GLI2);ENSG00000079215(SLC1A3);ENSG00000079385(CEACAM1);ENSG00000103313(MEFV);ENSG00000105974(CAV1);ENSG00000106952(TNFSF8);ENSG00000112299(VNN1);ENSG00000115008(IL1A);ENSG00000117115(PADI2);ENSG00000117525(F3);ENSG00000118898(PPL);ENSG00000123700(KCNJ2);ENSG00000124107(SLPI);ENSG00000124875(…
GO:0005886	CC	plasma membrane	14	91	105	5399	2.18E-06	0.000260509	ENSG00000005108(THSD7A);ENSG00000066230(SLC9A3);ENSG00000100292(HMOX1);ENSG00000103742(IGDCC4);ENSG00000104888(SLC17A7);ENSG00000124772(CPNE5);ENSG00000128271(ADORA2A);ENSG00000131242(RAB11FIP4);ENSG00000135973(GPR45);ENSG00000167723(TRPV3);ENSG00000179869(ABCA13);ENSG00000182162(P2RY8);ENSG00000204386(NEU1);ENSG00000241697(TMEFF1)	ENSG00000007952(NOX1);ENSG00000013297(CLDN11);ENSG00000040731(CDH10);ENSG00000049249(TNFRSF9);ENSG00000064270(ATP2C2);ENSG00000067715(SYT1);ENSG00000068831(RASGRP2);ENSG00000079215(SLC1A3);ENSG00000079385(CEACAM1);ENSG00000086730(LAT2);ENSG00000095637(SORBS1);ENSG00000099812(MISP);ENSG00000102524(TNFSF13B);ENSG00000103154(NECAB2);ENSG00000104140(RHOV);ENSG00000104783(KCNN4);ENSG00000105974(CAV1);…
GO:0032501	BP	multicellular organismal process	28	107	135	7802	2.36E-06	0.000316543	ENSG00000005108(THSD7A);ENSG00000081059(TCF7);ENSG00000091536(MYO15A);ENSG00000100292(HMOX1);ENSG00000101670(LIPG);ENSG00000103316(CRYM);ENSG00000104888(SLC17A7);ENSG00000106031(HOXA13);ENSG00000107859(PITX3);ENSG00000124772(CPNE5);ENSG00000128271(ADORA2A);ENSG00000131242(RAB11FIP4);ENSG00000135253(KCP);ENSG00000136695(IL36RN);ENSG00000138311(ZNF365);ENSG00000139970(RTN1);ENSG00000140297(GCNT3);E…	ENSG00000007952(NOX1);ENSG00000007968(E2F2);ENSG00000008517(IL32);ENSG00000013297(CLDN11);ENSG00000023445(BIRC3);ENSG00000040731(CDH10);ENSG00000041982(TNC);ENSG00000058085(LAMC2);ENSG00000058404(CAMK2B);ENSG00000064270(ATP2C2);ENSG00000067715(SYT1);ENSG00000074047(GLI2);ENSG00000079215(SLC1A3);ENSG00000079385(CEACAM1);ENSG00000095637(SORBS1);ENSG00000100628(ASB2);ENSG00000102524(TNFSF13B);ENSG00…
GO:0035249	BP	synaptic transmission, glutamatergic	3	6	9	93	3.11E-06	0.000405346	ENSG00000104888(SLC17A7);ENSG00000128271(ADORA2A);ENSG00000185345(PRKN)	ENSG00000067715(SYT1);ENSG00000149403(GRIK4);ENSG00000163485(ADORA1);ENSG00000163794(UCN);ENSG00000180914(OXTR);ENSG00000189056(RELN)
GO:0030903	BP	notochord development	0	5	5	19	3.39E-06	0.000429568	-	ENSG00000074047(GLI2);ENSG00000125398(SOX9);ENSG00000169242(EFNA1);ENSG00000183691(NOG);ENSG00000197467(COL13A1)
GO:0035590	BP	purinergic nucleotide receptor signaling pathway	2	5	7	52	4.36E-06	0.000537696	ENSG00000128271(ADORA2A);ENSG00000182162(P2RY8)	ENSG00000103154(NECAB2);ENSG00000103313(MEFV);ENSG00000163485(ADORA1);ENSG00000171631(P2RY6);ENSG00000175591(P2RY2)
GO:0040012	BP	regulation of locomotion	2	29	31	997	4.71E-06	0.000550519	ENSG00000100292(HMOX1);ENSG00000128271(ADORA2A)	ENSG00000058085(LAMC2);ENSG00000058404(CAMK2B);ENSG00000079385(CEACAM1);ENSG00000102760(RGCC);ENSG00000105974(CAV1);ENSG00000111348(ARHGDIB);ENSG00000115414(FN1);ENSG00000117115(PADI2);ENSG00000117525(F3);ENSG00000118515(SGK1);ENSG00000125398(SOX9);ENSG00000126785(RHOJ);ENSG00000128512(DOCK4);ENSG00000137440(FGFBP1);ENSG00000145147(SLIT2);ENSG00000154188(ANGPT1);ENSG00000157368(IL34);ENSG00000162…
GO:0032502	BP	developmental process	23	94	117	6525	4.75E-06	0.000550519	ENSG00000005108(THSD7A);ENSG00000081059(TCF7);ENSG00000091536(MYO15A);ENSG00000100292(HMOX1);ENSG00000104888(SLC17A7);ENSG00000106031(HOXA13);ENSG00000107859(PITX3);ENSG00000124772(CPNE5);ENSG00000128271(ADORA2A);ENSG00000131242(RAB11FIP4);ENSG00000135253(KCP);ENSG00000138311(ZNF365);ENSG00000139970(RTN1);ENSG00000140297(GCNT3);ENSG00000144671(SLC22A14);ENSG00000163431(LMOD1);ENSG00000164188(RANB…	ENSG00000007952(NOX1);ENSG00000007968(E2F2);ENSG00000013297(CLDN11);ENSG00000023445(BIRC3);ENSG00000040731(CDH10);ENSG00000041982(TNC);ENSG00000058085(LAMC2);ENSG00000058404(CAMK2B);ENSG00000064270(ATP2C2);ENSG00000067715(SYT1);ENSG00000074047(GLI2);ENSG00000079215(SLC1A3);ENSG00000079385(CEACAM1);ENSG00000100628(ASB2);ENSG00000102524(TNFSF13B);ENSG00000102760(RGCC);ENSG00000105974(CAV1);ENSG0000…
GO:0008015	BP	blood circulation	3	18	21	527	4.82E-06	0.000550519	ENSG00000100292(HMOX1);ENSG00000128271(ADORA2A);ENSG00000244734(HBB)	ENSG00000007952(NOX1);ENSG00000079385(CEACAM1);ENSG00000105974(CAV1);ENSG00000118515(SGK1);ENSG00000123700(KCNJ2);ENSG00000128512(DOCK4);ENSG00000144285(SCN1A);ENSG00000145147(SLIT2);ENSG00000154188(ANGPT1);ENSG00000162989(KCNJ3);ENSG00000163485(ADORA1);ENSG00000163794(UCN);ENSG00000164532(TBX20);ENSG00000169245(CXCL10);ENSG00000175591(P2RY2);ENSG00000179776(CDH5);ENSG00000180176(TH);ENSG00000180…
GO:0005604	CC	basement membrane	1	8	9	97	5.34E-06	0.000511301	ENSG00000241697(TMEFF1)	ENSG00000041982(TNC);ENSG00000058085(LAMC2);ENSG00000115414(FN1);ENSG00000132470(ITGB4);ENSG00000144810(COL8A1);ENSG00000173269(MMRN2);ENSG00000196569(LAMA2);ENSG00000198732(SMOC1)
GO:2000145	BP	regulation of cell motility	1	29	30	954	5.46E-06	0.000609355	ENSG00000100292(HMOX1)	ENSG00000058085(LAMC2);ENSG00000058404(CAMK2B);ENSG00000079385(CEACAM1);ENSG00000102760(RGCC);ENSG00000105974(CAV1);ENSG00000111348(ARHGDIB);ENSG00000115414(FN1);ENSG00000117115(PADI2);ENSG00000117525(F3);ENSG00000118515(SGK1);ENSG00000125398(SOX9);ENSG00000126785(RHOJ);ENSG00000128512(DOCK4);ENSG00000137440(FGFBP1);ENSG00000145147(SLIT2);ENSG00000154188(ANGPT1);ENSG00000157368(IL34);ENSG00000162…
GO:0030155	BP	regulation of cell adhesion	1	24	25	726	7.67E-06	0.000836355	ENSG00000128271(ADORA2A)	ENSG00000041982(TNC);ENSG00000074047(GLI2);ENSG00000079385(CEACAM1);ENSG00000102524(TNFSF13B);ENSG00000102760(RGCC);ENSG00000105974(CAV1);ENSG00000111348(ARHGDIB);ENSG00000112299(VNN1);ENSG00000115008(IL1A);ENSG00000115414(FN1);ENSG00000125398(SOX9);ENSG00000125798(FOXA2);ENSG00000130707(ASS1);ENSG00000136573(BLK);ENSG00000144810(COL8A1);ENSG00000151150(ANK3);ENSG00000154175(ABI3BP);ENSG000001541…
GO:0030545	MF	receptor regulator activity	2	19	21	546	8.73E-06	0.001483982	ENSG00000136688(IL36G);ENSG00000136695(IL36RN)	ENSG00000008517(IL32);ENSG00000102524(TNFSF13B);ENSG00000106952(TNFSF8);ENSG00000115008(IL1A);ENSG00000121858(TNFSF10);ENSG00000124875(CXCL6);ENSG00000130173(ANGPTL8);ENSG00000130508(PXDN);ENSG00000134363(FST);ENSG00000157368(IL34);ENSG00000162892(IL24);ENSG00000163083(INHBB);ENSG00000163739(CXCL1);ENSG00000163794(UCN);ENSG00000164761(TNFRSF11B);ENSG00000169245(CXCL10);ENSG00000182585(EPGN);ENSG0…
GO:0042221	BP	response to chemical	17	75	92	4816	9.79E-06	0.001042611	ENSG00000081059(TCF7);ENSG00000100292(HMOX1);ENSG00000101670(LIPG);ENSG00000104888(SLC17A7);ENSG00000106031(HOXA13);ENSG00000107859(PITX3);ENSG00000124772(CPNE5);ENSG00000128271(ADORA2A);ENSG00000135253(KCP);ENSG00000136688(IL36G);ENSG00000136695(IL36RN);ENSG00000169627(BOLA2B);ENSG00000185345(PRKN);ENSG00000198417(MT1F);ENSG00000241697(TMEFF1);ENSG00000244734(HBB);ENSG00000249884(RNF103-CHMP3)	ENSG00000007952(NOX1);ENSG00000008517(IL32);ENSG00000023445(BIRC3);ENSG00000041982(TNC);ENSG00000049249(TNFRSF9);ENSG00000058085(LAMC2);ENSG00000058404(CAMK2B);ENSG00000067715(SYT1);ENSG00000068831(RASGRP2);ENSG00000074047(GLI2);ENSG00000079215(SLC1A3);ENSG00000079385(CEACAM1);ENSG00000095637(SORBS1);ENSG00000102524(TNFSF13B);ENSG00000102760(RGCC);ENSG00000103313(MEFV);ENSG00000105974(CAV1);ENSG0…
GO:0010033	BP	response to organic substance	11	59	70	3343	1.04E-05	0.00107938	ENSG00000081059(TCF7);ENSG00000100292(HMOX1);ENSG00000106031(HOXA13);ENSG00000107859(PITX3);ENSG00000128271(ADORA2A);ENSG00000135253(KCP);ENSG00000136688(IL36G);ENSG00000136695(IL36RN);ENSG00000169627(BOLA2B);ENSG00000185345(PRKN);ENSG00000249884(RNF103-CHMP3)	ENSG00000008517(IL32);ENSG00000023445(BIRC3);ENSG00000041982(TNC);ENSG00000049249(TNFRSF9);ENSG00000058404(CAMK2B);ENSG00000074047(GLI2);ENSG00000079215(SLC1A3);ENSG00000079385(CEACAM1);ENSG00000095637(SORBS1);ENSG00000102524(TNFSF13B);ENSG00000103313(MEFV);ENSG00000105974(CAV1);ENSG00000106952(TNFSF8);ENSG00000115008(IL1A);ENSG00000115414(FN1);ENSG00000116574(RHOU);ENSG00000117115(PADI2);ENSG000…
GO:0051270	BP	regulation of cellular component movement	1	30	31	1041	1.12E-05	0.001137771	ENSG00000100292(HMOX1)	ENSG00000058085(LAMC2);ENSG00000058404(CAMK2B);ENSG00000079385(CEACAM1);ENSG00000102760(RGCC);ENSG00000105974(CAV1);ENSG00000111348(ARHGDIB);ENSG00000115414(FN1);ENSG00000117115(PADI2);ENSG00000117525(F3);ENSG00000118515(SGK1);ENSG00000123700(KCNJ2);ENSG00000125398(SOX9);ENSG00000126785(RHOJ);ENSG00000128512(DOCK4);ENSG00000137440(FGFBP1);ENSG00000145147(SLIT2);ENSG00000154188(ANGPT1);ENSG0000015…
GO:0051240	BP	positive regulation of multicellular organismal process	7	38	45	1812	1.15E-05	0.001145071	ENSG00000100292(HMOX1);ENSG00000101670(LIPG);ENSG00000107859(PITX3);ENSG00000124772(CPNE5);ENSG00000128271(ADORA2A);ENSG00000138311(ZNF365);ENSG00000185345(PRKN)	ENSG00000007952(NOX1);ENSG00000008517(IL32);ENSG00000023445(BIRC3);ENSG00000058404(CAMK2B);ENSG00000067715(SYT1);ENSG00000074047(GLI2);ENSG00000079385(CEACAM1);ENSG00000102760(RGCC);ENSG00000105974(CAV1);ENSG00000112299(VNN1);ENSG00000115008(IL1A);ENSG00000115414(FN1);ENSG00000117525(F3);ENSG00000125398(SOX9);ENSG00000125798(FOXA2);ENSG00000126785(RHOJ);ENSG00000134363(FST);ENSG00000137440(FGFBP1…
GO:0022610	BP	biological adhesion	2	37	39	1479	1.28E-05	0.001254239	ENSG00000128271(ADORA2A);ENSG00000244734(HBB)	ENSG00000008517(IL32);ENSG00000013297(CLDN11);ENSG00000040731(CDH10);ENSG00000041982(TNC);ENSG00000058085(LAMC2);ENSG00000074047(GLI2);ENSG00000079385(CEACAM1);ENSG00000095637(SORBS1);ENSG00000102524(TNFSF13B);ENSG00000102760(RGCC);ENSG00000105974(CAV1);ENSG00000111348(ARHGDIB);ENSG00000112299(VNN1);ENSG00000113946(CLDN16);ENSG00000115008(IL1A);ENSG00000115414(FN1);ENSG00000125398(SOX9);ENSG00000…
GO:0005539	MF	glycosaminoglycan binding	1	12	13	237	1.31E-05	0.001787306	ENSG00000101670(LIPG)	ENSG00000058085(LAMC2);ENSG00000115414(FN1);ENSG00000124875(CXCL6);ENSG00000137440(FGFBP1);ENSG00000145147(SLIT2);ENSG00000154175(ABI3BP);ENSG00000169245(CXCL10);ENSG00000173432(SAA1);ENSG00000196562(SULF2);ENSG00000197467(COL13A1);ENSG00000198732(SMOC1);ENSG00000205336(ADGRG1)
GO:0003013	BP	circulatory system process	3	19	22	611	1.41E-05	0.001345296	ENSG00000100292(HMOX1);ENSG00000128271(ADORA2A);ENSG00000244734(HBB)	ENSG00000007952(NOX1);ENSG00000079215(SLC1A3);ENSG00000079385(CEACAM1);ENSG00000105974(CAV1);ENSG00000118515(SGK1);ENSG00000123700(KCNJ2);ENSG00000128512(DOCK4);ENSG00000144285(SCN1A);ENSG00000145147(SLIT2);ENSG00000154188(ANGPT1);ENSG00000162989(KCNJ3);ENSG00000163485(ADORA1);ENSG00000163794(UCN);ENSG00000164532(TBX20);ENSG00000169245(CXCL10);ENSG00000175591(P2RY2);ENSG00000179776(CDH5);ENSG0000…
GO:0060740	BP	prostate gland epithelium morphogenesis	1	4	5	25	1.46E-05	0.00136375	ENSG00000106031(HOXA13)	ENSG00000041982(TNC);ENSG00000074047(GLI2);ENSG00000125398(SOX9);ENSG00000183691(NOG)
GO:0006952	BP	defense response	5	39	44	1774	1.52E-05	0.0013695	ENSG00000100292(HMOX1);ENSG00000128271(ADORA2A);ENSG00000135973(GPR45);ENSG00000136688(IL36G);ENSG00000136695(IL36RN)	ENSG00000007952(NOX1);ENSG00000008517(IL32);ENSG00000023445(BIRC3);ENSG00000058404(CAMK2B);ENSG00000079385(CEACAM1);ENSG00000103313(MEFV);ENSG00000104783(KCNN4);ENSG00000106952(TNFSF8);ENSG00000112299(VNN1);ENSG00000115008(IL1A);ENSG00000115414(FN1);ENSG00000117525(F3);ENSG00000124107(SLPI);ENSG00000124875(CXCL6);ENSG00000130707(ASS1);ENSG00000132329(RAMP1);ENSG00000132530(XAF1);ENSG00000132965(A…
GO:0043270	BP	positive regulation of ion transport	2	13	15	316	1.55E-05	0.0013695	ENSG00000128271(ADORA2A);ENSG00000167723(TRPV3)	ENSG00000064270(ATP2C2);ENSG00000067715(SYT1);ENSG00000104783(KCNN4);ENSG00000105974(CAV1);ENSG00000123700(KCNJ2);ENSG00000151150(ANK3);ENSG00000153822(KCNJ16);ENSG00000162989(KCNJ3);ENSG00000163485(ADORA1);ENSG00000163794(UCN);ENSG00000169245(CXCL10);ENSG00000171631(P2RY6);ENSG00000189056(RELN)
GO:0071310	BP	cellular response to organic substance	9	51	60	2742	1.55E-05	0.0013695	ENSG00000081059(TCF7);ENSG00000100292(HMOX1);ENSG00000106031(HOXA13);ENSG00000107859(PITX3);ENSG00000135253(KCP);ENSG00000136688(IL36G);ENSG00000136695(IL36RN);ENSG00000169627(BOLA2B);ENSG00000185345(PRKN)	ENSG00000008517(IL32);ENSG00000023445(BIRC3);ENSG00000041982(TNC);ENSG00000049249(TNFRSF9);ENSG00000058404(CAMK2B);ENSG00000074047(GLI2);ENSG00000079215(SLC1A3);ENSG00000079385(CEACAM1);ENSG00000095637(SORBS1);ENSG00000102524(TNFSF13B);ENSG00000105974(CAV1);ENSG00000106952(TNFSF8);ENSG00000115008(IL1A);ENSG00000115414(FN1);ENSG00000116574(RHOU);ENSG00000117115(PADI2);ENSG00000117525(F3);ENSG00000…
GO:0043534	BP	blood vessel endothelial cell migration	1	8	9	114	1.66E-05	0.001442011	ENSG00000100292(HMOX1)	ENSG00000102760(RGCC);ENSG00000126785(RHOJ);ENSG00000137440(FGFBP1);ENSG00000145147(SLIT2);ENSG00000154188(ANGPT1);ENSG00000169242(EFNA1);ENSG00000173269(MMRN2);ENSG00000179776(CDH5)
GO:0010646	BP	regulation of cell communication	9	64	73	3590	1.74E-05	0.001481605	ENSG00000100292(HMOX1);ENSG00000106031(HOXA13);ENSG00000128271(ADORA2A);ENSG00000135116(HRK);ENSG00000135253(KCP);ENSG00000136695(IL36RN);ENSG00000166963(MAP1A);ENSG00000182162(P2RY8);ENSG00000185345(PRKN)	ENSG00000007952(NOX1);ENSG00000023445(BIRC3);ENSG00000058404(CAMK2B);ENSG00000067715(SYT1);ENSG00000074047(GLI2);ENSG00000079215(SLC1A3);ENSG00000079385(CEACAM1);ENSG00000095637(SORBS1);ENSG00000103154(NECAB2);ENSG00000104140(RHOV);ENSG00000104783(KCNN4);ENSG00000105974(CAV1);ENSG00000111348(ARHGDIB);ENSG00000112299(VNN1);ENSG00000115008(IL1A);ENSG00000115414(FN1);ENSG00000116574(RHOU);ENSG000001…
GO:0031012	CC	extracellular matrix	1	20	21	560	1.74E-05	0.001389607	ENSG00000241697(TMEFF1)	ENSG00000041982(TNC);ENSG00000058085(LAMC2);ENSG00000115414(FN1);ENSG00000117525(F3);ENSG00000124107(SLPI);ENSG00000130508(PXDN);ENSG00000132470(ITGB4);ENSG00000136859(ANGPTL2);ENSG00000144810(COL8A1);ENSG00000154175(ABI3BP);ENSG00000154188(ANGPT1);ENSG00000163661(PTX3);ENSG00000164761(TNFRSF11B);ENSG00000173269(MMRN2);ENSG00000189056(RELN);ENSG00000196569(LAMA2);ENSG00000197249(SERPINA1);ENSG000…
GO:0007165	BP	signal transduction	13	96	109	6106	1.91E-05	0.001594923	ENSG00000081059(TCF7);ENSG00000100292(HMOX1);ENSG00000106031(HOXA13);ENSG00000128271(ADORA2A);ENSG00000135116(HRK);ENSG00000135253(KCP);ENSG00000135973(GPR45);ENSG00000136688(IL36G);ENSG00000136695(IL36RN);ENSG00000169627(BOLA2B);ENSG00000182162(P2RY8);ENSG00000185345(PRKN);ENSG00000214866(DCDC2C)	ENSG00000007952(NOX1);ENSG00000007968(E2F2);ENSG00000008517(IL32);ENSG00000023445(BIRC3);ENSG00000049249(TNFRSF9);ENSG00000058404(CAMK2B);ENSG00000068831(RASGRP2);ENSG00000074047(GLI2);ENSG00000079385(CEACAM1);ENSG00000086730(LAT2);ENSG00000095637(SORBS1);ENSG00000100628(ASB2);ENSG00000102524(TNFSF13B);ENSG00000102760(RGCC);ENSG00000103154(NECAB2);ENSG00000103313(MEFV);ENSG00000104140(RHOV);ENSG0…
GO:0043114	BP	regulation of vascular permeability	1	5	6	44	2.00E-05	0.001640546	ENSG00000128271(ADORA2A)	ENSG00000079385(CEACAM1);ENSG00000145147(SLIT2);ENSG00000154188(ANGPT1);ENSG00000163794(UCN);ENSG00000179776(CDH5)
GO:0060512	BP	prostate gland morphogenesis	1	4	5	27	2.17E-05	0.001749284	ENSG00000106031(HOXA13)	ENSG00000041982(TNC);ENSG00000074047(GLI2);ENSG00000125398(SOX9);ENSG00000183691(NOG)
GO:0048018	MF	receptor ligand activity	2	17	19	494	2.37E-05	0.002688651	ENSG00000136688(IL36G);ENSG00000136695(IL36RN)	ENSG00000008517(IL32);ENSG00000102524(TNFSF13B);ENSG00000106952(TNFSF8);ENSG00000115008(IL1A);ENSG00000121858(TNFSF10);ENSG00000124875(CXCL6);ENSG00000130173(ANGPTL8);ENSG00000157368(IL34);ENSG00000162892(IL24);ENSG00000163083(INHBB);ENSG00000163739(CXCL1);ENSG00000163794(UCN);ENSG00000164761(TNFRSF11B);ENSG00000169245(CXCL10);ENSG00000182585(EPGN);ENSG00000189068(VSTM1);ENSG00000227507(LTB)
GO:0022612	BP	gland morphogenesis	1	8	9	121	2.68E-05	0.002114455	ENSG00000106031(HOXA13)	ENSG00000041982(TNC);ENSG00000074047(GLI2);ENSG00000079385(CEACAM1);ENSG00000105974(CAV1);ENSG00000125398(SOX9);ENSG00000163435(ELF3);ENSG00000183691(NOG);ENSG00000196562(SULF2)
GO:0007155	BP	cell adhesion	2	36	38	1472	2.71E-05	0.002114455	ENSG00000128271(ADORA2A);ENSG00000244734(HBB)	ENSG00000008517(IL32);ENSG00000013297(CLDN11);ENSG00000040731(CDH10);ENSG00000041982(TNC);ENSG00000058085(LAMC2);ENSG00000074047(GLI2);ENSG00000079385(CEACAM1);ENSG00000095637(SORBS1);ENSG00000102524(TNFSF13B);ENSG00000102760(RGCC);ENSG00000105974(CAV1);ENSG00000111348(ARHGDIB);ENSG00000112299(VNN1);ENSG00000113946(CLDN16);ENSG00000115008(IL1A);ENSG00000115414(FN1);ENSG00000125398(SOX9);ENSG00000…
GO:0030546	MF	signaling receptor activator activity	2	17	19	501	2.88E-05	0.002793442	ENSG00000136688(IL36G);ENSG00000136695(IL36RN)	ENSG00000008517(IL32);ENSG00000102524(TNFSF13B);ENSG00000106952(TNFSF8);ENSG00000115008(IL1A);ENSG00000121858(TNFSF10);ENSG00000124875(CXCL6);ENSG00000130173(ANGPTL8);ENSG00000157368(IL34);ENSG00000162892(IL24);ENSG00000163083(INHBB);ENSG00000163739(CXCL1);ENSG00000163794(UCN);ENSG00000164761(TNFRSF11B);ENSG00000169245(CXCL10);ENSG00000182585(EPGN);ENSG00000189068(VSTM1);ENSG00000227507(LTB)
GO:0051239	BP	regulation of multicellular organismal process	11	56	67	3256	3.13E-05	0.002405987	ENSG00000081059(TCF7);ENSG00000100292(HMOX1);ENSG00000101670(LIPG);ENSG00000107859(PITX3);ENSG00000124772(CPNE5);ENSG00000128271(ADORA2A);ENSG00000136695(IL36RN);ENSG00000138311(ZNF365);ENSG00000164188(RANBP3L);ENSG00000167723(TRPV3);ENSG00000185345(PRKN)	ENSG00000007952(NOX1);ENSG00000007968(E2F2);ENSG00000008517(IL32);ENSG00000023445(BIRC3);ENSG00000058404(CAMK2B);ENSG00000067715(SYT1);ENSG00000074047(GLI2);ENSG00000079385(CEACAM1);ENSG00000102760(RGCC);ENSG00000103313(MEFV);ENSG00000105974(CAV1);ENSG00000111348(ARHGDIB);ENSG00000112299(VNN1);ENSG00000115008(IL1A);ENSG00000115414(FN1);ENSG00000117525(F3);ENSG00000118515(SGK1);ENSG00000123700(KCN…
GO:0006955	BP	immune response	9	40	49	2142	3.86E-05	0.002903607	ENSG00000081059(TCF7);ENSG00000100292(HMOX1);ENSG00000128271(ADORA2A);ENSG00000135973(GPR45);ENSG00000136688(IL36G);ENSG00000136695(IL36RN);ENSG00000179869(ABCA13);ENSG00000204386(NEU1);ENSG00000244734(HBB)	ENSG00000008517(IL32);ENSG00000023445(BIRC3);ENSG00000058404(CAMK2B);ENSG00000068831(RASGRP2);ENSG00000079385(CEACAM1);ENSG00000086730(LAT2);ENSG00000102524(TNFSF13B);ENSG00000102760(RGCC);ENSG00000103313(MEFV);ENSG00000104783(KCNN4);ENSG00000106952(TNFSF8);ENSG00000112299(VNN1);ENSG00000115008(IL1A);ENSG00000117115(PADI2);ENSG00000118898(PPL);ENSG00000121858(TNFSF10);ENSG00000124107(SLPI);ENSG00…
GO:0050896	BP	response to stimulus	25	122	147	9111	3.90E-05	0.002903607	ENSG00000081059(TCF7);ENSG00000100292(HMOX1);ENSG00000101670(LIPG);ENSG00000104888(SLC17A7);ENSG00000106031(HOXA13);ENSG00000107859(PITX3);ENSG00000124772(CPNE5);ENSG00000128271(ADORA2A);ENSG00000135116(HRK);ENSG00000135253(KCP);ENSG00000135973(GPR45);ENSG00000136688(IL36G);ENSG00000136695(IL36RN);ENSG00000138311(ZNF365);ENSG00000167723(TRPV3);ENSG00000169627(BOLA2B);ENSG00000179869(ABCA13);ENSG0…	ENSG00000007952(NOX1);ENSG00000007968(E2F2);ENSG00000008517(IL32);ENSG00000023445(BIRC3);ENSG00000041982(TNC);ENSG00000049249(TNFRSF9);ENSG00000058085(LAMC2);ENSG00000058404(CAMK2B);ENSG00000067715(SYT1);ENSG00000068831(RASGRP2);ENSG00000074047(GLI2);ENSG00000079215(SLC1A3);ENSG00000079385(CEACAM1);ENSG00000086730(LAT2);ENSG00000095637(SORBS1);ENSG00000100628(ASB2);ENSG00000102524(TNFSF13B);ENSG0…
GO:0051716	BP	cellular response to stimulus	19	108	127	7549	4.01E-05	0.002916657	ENSG00000081059(TCF7);ENSG00000100292(HMOX1);ENSG00000106031(HOXA13);ENSG00000107859(PITX3);ENSG00000124772(CPNE5);ENSG00000128271(ADORA2A);ENSG00000135116(HRK);ENSG00000135253(KCP);ENSG00000135973(GPR45);ENSG00000136688(IL36G);ENSG00000136695(IL36RN);ENSG00000138311(ZNF365);ENSG00000169627(BOLA2B);ENSG00000182162(P2RY8);ENSG00000185345(PRKN);ENSG00000198417(MT1F);ENSG00000214866(DCDC2C);ENSG0000…	ENSG00000007952(NOX1);ENSG00000007968(E2F2);ENSG00000008517(IL32);ENSG00000023445(BIRC3);ENSG00000041982(TNC);ENSG00000049249(TNFRSF9);ENSG00000058404(CAMK2B);ENSG00000067715(SYT1);ENSG00000068831(RASGRP2);ENSG00000074047(GLI2);ENSG00000079215(SLC1A3);ENSG00000079385(CEACAM1);ENSG00000086730(LAT2);ENSG00000095637(SORBS1);ENSG00000100628(ASB2);ENSG00000102524(TNFSF13B);ENSG00000102760(RGCC);ENSG00…
GO:0051049	BP	regulation of transport	7	36	43	1788	4.05E-05	0.002916657	ENSG00000100292(HMOX1);ENSG00000101670(LIPG);ENSG00000104888(SLC17A7);ENSG00000128271(ADORA2A);ENSG00000167723(TRPV3);ENSG00000179869(ABCA13);ENSG00000185345(PRKN)	ENSG00000007952(NOX1);ENSG00000058404(CAMK2B);ENSG00000064270(ATP2C2);ENSG00000067715(SYT1);ENSG00000079385(CEACAM1);ENSG00000095637(SORBS1);ENSG00000102760(RGCC);ENSG00000103154(NECAB2);ENSG00000104783(KCNN4);ENSG00000105974(CAV1);ENSG00000115008(IL1A);ENSG00000116574(RHOU);ENSG00000118515(SGK1);ENSG00000123700(KCNJ2);ENSG00000125798(FOXA2);ENSG00000126583(PRKCG);ENSG00000136573(BLK);ENSG0000013…
GO:1901681	MF	sulfur compound binding	1	12	13	264	4.07E-05	0.003462606	ENSG00000101670(LIPG)	ENSG00000058085(LAMC2);ENSG00000115414(FN1);ENSG00000124875(CXCL6);ENSG00000134363(FST);ENSG00000137440(FGFBP1);ENSG00000145147(SLIT2);ENSG00000154175(ABI3BP);ENSG00000169245(CXCL10);ENSG00000173432(SAA1);ENSG00000197467(COL13A1);ENSG00000198732(SMOC1);ENSG00000205336(ADGRG1)
GO:0006953	BP	acute-phase response	0	6	6	50	4.21E-05	0.002990784	-	ENSG00000115008(IL1A);ENSG00000115414(FN1);ENSG00000130707(ASS1);ENSG00000134339(SAA2);ENSG00000173432(SAA1);ENSG00000197249(SERPINA1)
GO:0062023	CC	collagen-containing extracellular matrix	1	16	17	421	4.54E-05	0.003104111	ENSG00000241697(TMEFF1)	ENSG00000041982(TNC);ENSG00000058085(LAMC2);ENSG00000115414(FN1);ENSG00000117525(F3);ENSG00000124107(SLPI);ENSG00000130508(PXDN);ENSG00000132470(ITGB4);ENSG00000136859(ANGPTL2);ENSG00000144810(COL8A1);ENSG00000154175(ABI3BP);ENSG00000154188(ANGPT1);ENSG00000173269(MMRN2);ENSG00000196569(LAMA2);ENSG00000197249(SERPINA1);ENSG00000197467(COL13A1);ENSG00000198732(SMOC1)
GO:0010647	BP	positive regulation of cell communication	6	38	44	1858	4.67E-05	0.003267581	ENSG00000100292(HMOX1);ENSG00000128271(ADORA2A);ENSG00000135116(HRK);ENSG00000135253(KCP);ENSG00000182162(P2RY8);ENSG00000185345(PRKN)	ENSG00000007952(NOX1);ENSG00000023445(BIRC3);ENSG00000067715(SYT1);ENSG00000079215(SLC1A3);ENSG00000095637(SORBS1);ENSG00000103154(NECAB2);ENSG00000104783(KCNN4);ENSG00000105974(CAV1);ENSG00000115414(FN1);ENSG00000117525(F3);ENSG00000121858(TNFSF10);ENSG00000125398(SOX9);ENSG00000126583(PRKCG);ENSG00000136573(BLK);ENSG00000137440(FGFBP1);ENSG00000137869(CYP19A1);ENSG00000151150(ANK3);ENSG00000154…
GO:0023051	BP	regulation of signaling	9	63	72	3629	4.78E-05	0.00329158	ENSG00000100292(HMOX1);ENSG00000106031(HOXA13);ENSG00000128271(ADORA2A);ENSG00000135116(HRK);ENSG00000135253(KCP);ENSG00000136695(IL36RN);ENSG00000166963(MAP1A);ENSG00000182162(P2RY8);ENSG00000185345(PRKN)	ENSG00000007952(NOX1);ENSG00000023445(BIRC3);ENSG00000058404(CAMK2B);ENSG00000067715(SYT1);ENSG00000074047(GLI2);ENSG00000079215(SLC1A3);ENSG00000079385(CEACAM1);ENSG00000095637(SORBS1);ENSG00000103154(NECAB2);ENSG00000104140(RHOV);ENSG00000104783(KCNN4);ENSG00000105974(CAV1);ENSG00000111348(ARHGDIB);ENSG00000112299(VNN1);ENSG00000115008(IL1A);ENSG00000115414(FN1);ENSG00000116574(RHOU);ENSG000001…
GO:0048522	BP	positive regulation of cellular process	16	85	101	5650	5.10E-05	0.003421017	ENSG00000100292(HMOX1);ENSG00000106031(HOXA13);ENSG00000107859(PITX3);ENSG00000124772(CPNE5);ENSG00000128271(ADORA2A);ENSG00000131242(RAB11FIP4);ENSG00000135116(HRK);ENSG00000135253(KCP);ENSG00000138311(ZNF365);ENSG00000163431(LMOD1);ENSG00000164188(RANBP3L);ENSG00000166963(MAP1A);ENSG00000179869(ABCA13);ENSG00000182162(P2RY8);ENSG00000185345(PRKN);ENSG00000244734(HBB)	ENSG00000007952(NOX1);ENSG00000007968(E2F2);ENSG00000023445(BIRC3);ENSG00000041982(TNC);ENSG00000058085(LAMC2);ENSG00000058404(CAMK2B);ENSG00000067715(SYT1);ENSG00000074047(GLI2);ENSG00000079215(SLC1A3);ENSG00000079385(CEACAM1);ENSG00000095637(SORBS1);ENSG00000102524(TNFSF13B);ENSG00000102760(RGCC);ENSG00000103154(NECAB2);ENSG00000103313(MEFV);ENSG00000104783(KCNN4);ENSG00000105974(CAV1);ENSG0000…
GO:0009611	BP	response to wounding	3	20	23	714	5.11E-05	0.003421017	ENSG00000100292(HMOX1);ENSG00000128271(ADORA2A);ENSG00000244734(HBB)	ENSG00000041982(TNC);ENSG00000079215(SLC1A3);ENSG00000079385(CEACAM1);ENSG00000105974(CAV1);ENSG00000115008(IL1A);ENSG00000115414(FN1);ENSG00000117525(F3);ENSG00000118898(PPL);ENSG00000125798(FOXA2);ENSG00000126583(PRKCG);ENSG00000132470(ITGB4);ENSG00000136573(BLK);ENSG00000146678(IGFBP1);ENSG00000154175(ABI3BP);ENSG00000162892(IL24);ENSG00000163083(INHBB);ENSG00000173432(SAA1);ENSG00000183691(NO…
GO:0022600	BP	digestive system process	1	7	8	103	5.54E-05	0.003655039	ENSG00000140297(GCNT3)	ENSG00000104783(KCNN4);ENSG00000118515(SGK1);ENSG00000125398(SOX9);ENSG00000147606(SLC26A7);ENSG00000163362(INAVA);ENSG00000163794(UCN);ENSG00000180914(OXTR)
GO:0005126	MF	cytokine receptor binding	2	11	13	274	5.96E-05	0.004506012	ENSG00000136688(IL36G);ENSG00000136695(IL36RN)	ENSG00000102524(TNFSF13B);ENSG00000106952(TNFSF8);ENSG00000115008(IL1A);ENSG00000121858(TNFSF10);ENSG00000124875(CXCL6);ENSG00000130508(PXDN);ENSG00000157368(IL34);ENSG00000163739(CXCL1);ENSG00000169245(CXCL10);ENSG00000179776(CDH5);ENSG00000227507(LTB)
GO:0008283	BP	cell population proliferation	4	41	45	1937	5.97E-05	0.003885436	ENSG00000100292(HMOX1);ENSG00000101670(LIPG);ENSG00000107859(PITX3);ENSG00000128271(ADORA2A)	ENSG00000007952(NOX1);ENSG00000041982(TNC);ENSG00000049249(TNFRSF9);ENSG00000058085(LAMC2);ENSG00000074047(GLI2);ENSG00000079385(CEACAM1);ENSG00000102524(TNFSF13B);ENSG00000102760(RGCC);ENSG00000105974(CAV1);ENSG00000106952(TNFSF8);ENSG00000115008(IL1A);ENSG00000115414(FN1);ENSG00000117525(F3);ENSG00000118515(SGK1);ENSG00000125398(SOX9);ENSG00000134363(FST);ENSG00000135373(EHF);ENSG00000136573(BL…
GO:0042127	BP	regulation of cell population proliferation	3	37	40	1654	6.99E-05	0.004488886	ENSG00000100292(HMOX1);ENSG00000107859(PITX3);ENSG00000128271(ADORA2A)	ENSG00000007952(NOX1);ENSG00000041982(TNC);ENSG00000049249(TNFRSF9);ENSG00000058085(LAMC2);ENSG00000074047(GLI2);ENSG00000079385(CEACAM1);ENSG00000102524(TNFSF13B);ENSG00000102760(RGCC);ENSG00000105974(CAV1);ENSG00000106952(TNFSF8);ENSG00000115008(IL1A);ENSG00000115414(FN1);ENSG00000117525(F3);ENSG00000118515(SGK1);ENSG00000125398(SOX9);ENSG00000136573(BLK);ENSG00000137440(FGFBP1);ENSG00000154175…
GO:0005201	MF	extracellular matrix structural constituent	0	10	10	169	7.03E-05	0.004781339	-	ENSG00000041982(TNC);ENSG00000058085(LAMC2);ENSG00000115414(FN1);ENSG00000130508(PXDN);ENSG00000144810(COL8A1);ENSG00000154175(ABI3BP);ENSG00000173269(MMRN2);ENSG00000196569(LAMA2);ENSG00000197467(COL13A1);ENSG00000215182(MUC5AC)
GO:0002246	BP	wound healing involved in inflammatory response	1	2	3	7	7.09E-05	0.004488886	ENSG00000100292(HMOX1)	ENSG00000115008(IL1A);ENSG00000154175(ABI3BP)
GO:0016020	CC	membrane	31	124	155	9535	7.74E-05	0.004637144	ENSG00000005108(THSD7A);ENSG00000066230(SLC9A3);ENSG00000100292(HMOX1);ENSG00000103742(IGDCC4);ENSG00000104888(SLC17A7);ENSG00000119514(GALNT12);ENSG00000124772(CPNE5);ENSG00000128271(ADORA2A);ENSG00000131242(RAB11FIP4);ENSG00000135116(HRK);ENSG00000135973(GPR45);ENSG00000139970(RTN1);ENSG00000140297(GCNT3);ENSG00000144671(SLC22A14);ENSG00000145107(TM4SF19);ENSG00000153485(TMEM251);ENSG0000016028…	ENSG00000007952(NOX1);ENSG00000008517(IL32);ENSG00000013297(CLDN11);ENSG00000023445(BIRC3);ENSG00000040731(CDH10);ENSG00000041982(TNC);ENSG00000049249(TNFRSF9);ENSG00000058085(LAMC2);ENSG00000058404(CAMK2B);ENSG00000064270(ATP2C2);ENSG00000067715(SYT1);ENSG00000068831(RASGRP2);ENSG00000070731(ST6GALNAC2);ENSG00000074047(GLI2);ENSG00000079215(SLC1A3);ENSG00000079385(CEACAM1);ENSG00000086730(LAT2);…
GO:0001696	BP	gastric acid secretion	0	4	4	19	8.90E-05	0.005486603	-	ENSG00000118515(SGK1);ENSG00000147606(SLC26A7);ENSG00000163794(UCN);ENSG00000180914(OXTR)
GO:0043116	BP	negative regulation of vascular permeability	1	3	4	19	8.90E-05	0.005486603	ENSG00000128271(ADORA2A)	ENSG00000079385(CEACAM1);ENSG00000145147(SLIT2);ENSG00000154188(ANGPT1)
GO:0016266	BP	O-glycan processing	3	3	6	58	9.85E-05	0.005916889	ENSG00000119514(GALNT12);ENSG00000140297(GCNT3);ENSG00000176928(GCNT4)	ENSG00000070731(ST6GALNAC2);ENSG00000136542(GALNT5);ENSG00000215182(MUC5AC)
GO:0061098	BP	positive regulation of protein tyrosine kinase activity	0	6	6	58	9.85E-05	0.005916889	-	ENSG00000157368(IL34);ENSG00000163485(ADORA1);ENSG00000169242(EFNA1);ENSG00000175920(DOK7);ENSG00000182585(EPGN);ENSG00000189056(RELN)
GO:0003018	BP	vascular process in circulatory system	1	11	12	251	0.000103752	0.006154216	ENSG00000128271(ADORA2A)	ENSG00000079215(SLC1A3);ENSG00000079385(CEACAM1);ENSG00000105974(CAV1);ENSG00000128512(DOCK4);ENSG00000145147(SLIT2);ENSG00000154188(ANGPT1);ENSG00000163485(ADORA1);ENSG00000163794(UCN);ENSG00000175591(P2RY2);ENSG00000179776(CDH5);ENSG00000180914(OXTR)
GO:0023056	BP	positive regulation of signaling	6	37	43	1864	0.00010583	0.006199011	ENSG00000100292(HMOX1);ENSG00000128271(ADORA2A);ENSG00000135116(HRK);ENSG00000135253(KCP);ENSG00000182162(P2RY8);ENSG00000185345(PRKN)	ENSG00000007952(NOX1);ENSG00000023445(BIRC3);ENSG00000067715(SYT1);ENSG00000079215(SLC1A3);ENSG00000095637(SORBS1);ENSG00000103154(NECAB2);ENSG00000104783(KCNN4);ENSG00000105974(CAV1);ENSG00000115414(FN1);ENSG00000117525(F3);ENSG00000121858(TNFSF10);ENSG00000125398(SOX9);ENSG00000126583(PRKCG);ENSG00000136573(BLK);ENSG00000137440(FGFBP1);ENSG00000137869(CYP19A1);ENSG00000154188(ANGPT1);ENSG000001…
GO:0009887	BP	animal organ morphogenesis	6	23	29	1071	0.000120286	0.006958796	ENSG00000091536(MYO15A);ENSG00000106031(HOXA13);ENSG00000107859(PITX3);ENSG00000140297(GCNT3);ENSG00000176928(GCNT4);ENSG00000241697(TMEFF1)	ENSG00000041982(TNC);ENSG00000058085(LAMC2);ENSG00000074047(GLI2);ENSG00000079385(CEACAM1);ENSG00000105974(CAV1);ENSG00000116183(PAPPA2);ENSG00000125398(SOX9);ENSG00000132470(ITGB4);ENSG00000134363(FST);ENSG00000144810(COL8A1);ENSG00000145147(SLIT2);ENSG00000163435(ELF3);ENSG00000164056(SPRY1);ENSG00000164532(TBX20);ENSG00000164761(TNFRSF11B);ENSG00000169242(EFNA1);ENSG00000180176(TH);ENSG0000018…
GO:0051241	BP	negative regulation of multicellular organismal process	6	26	32	1239	0.000125627	0.007179129	ENSG00000100292(HMOX1);ENSG00000107859(PITX3);ENSG00000136695(IL36RN);ENSG00000138311(ZNF365);ENSG00000164188(RANBP3L);ENSG00000167723(TRPV3)	ENSG00000007968(E2F2);ENSG00000074047(GLI2);ENSG00000079385(CEACAM1);ENSG00000102760(RGCC);ENSG00000103313(MEFV);ENSG00000111348(ARHGDIB);ENSG00000115414(FN1);ENSG00000117525(F3);ENSG00000125398(SOX9);ENSG00000125798(FOXA2);ENSG00000128512(DOCK4);ENSG00000145147(SLIT2);ENSG00000154175(ABI3BP);ENSG00000154188(ANGPT1);ENSG00000162511(LAPTM5);ENSG00000163083(INHBB);ENSG00000163485(ADORA1);ENSG000001…
GO:0002376	BP	immune system process	10	52	62	3085	0.000140683	0.007887819	ENSG00000081059(TCF7);ENSG00000100292(HMOX1);ENSG00000128271(ADORA2A);ENSG00000135253(KCP);ENSG00000135973(GPR45);ENSG00000136688(IL36G);ENSG00000136695(IL36RN);ENSG00000179869(ABCA13);ENSG00000204386(NEU1);ENSG00000244734(HBB)	ENSG00000008517(IL32);ENSG00000023445(BIRC3);ENSG00000058404(CAMK2B);ENSG00000068831(RASGRP2);ENSG00000074047(GLI2);ENSG00000079385(CEACAM1);ENSG00000086730(LAT2);ENSG00000102524(TNFSF13B);ENSG00000102760(RGCC);ENSG00000103313(MEFV);ENSG00000104783(KCNN4);ENSG00000105974(CAV1);ENSG00000106952(TNFSF8);ENSG00000112299(VNN1);ENSG00000115008(IL1A);ENSG00000115414(FN1);ENSG00000117115(PADI2);ENSG00000…
GO:0065008	BP	regulation of biological quality	18	60	78	4159	0.000141395	0.007887819	ENSG00000066230(SLC9A3);ENSG00000100292(HMOX1);ENSG00000101670(LIPG);ENSG00000103316(CRYM);ENSG00000104888(SLC17A7);ENSG00000106031(HOXA13);ENSG00000128271(ADORA2A);ENSG00000138311(ZNF365);ENSG00000160285(LSS);ENSG00000163431(LMOD1);ENSG00000166963(MAP1A);ENSG00000167723(TRPV3);ENSG00000169627(BOLA2B);ENSG00000176928(GCNT4);ENSG00000182162(P2RY8);ENSG00000185345(PRKN);ENSG00000198417(MT1F);ENSG00…	ENSG00000007952(NOX1);ENSG00000058404(CAMK2B);ENSG00000064270(ATP2C2);ENSG00000067715(SYT1);ENSG00000079215(SLC1A3);ENSG00000079385(CEACAM1);ENSG00000102524(TNFSF13B);ENSG00000104783(KCNN4);ENSG00000105974(CAV1);ENSG00000113492(AGXT2);ENSG00000113946(CLDN16);ENSG00000115008(IL1A);ENSG00000115414(FN1);ENSG00000116574(RHOU);ENSG00000117525(F3);ENSG00000118515(SGK1);ENSG00000123700(KCNJ2);ENSG000001…
GO:0035556	BP	intracellular signal transduction	5	53	58	2829	0.00014596	0.008046671	ENSG00000100292(HMOX1);ENSG00000128271(ADORA2A);ENSG00000182162(P2RY8);ENSG00000185345(PRKN);ENSG00000214866(DCDC2C)	ENSG00000007952(NOX1);ENSG00000007968(E2F2);ENSG00000023445(BIRC3);ENSG00000058404(CAMK2B);ENSG00000068831(RASGRP2);ENSG00000079385(CEACAM1);ENSG00000086730(LAT2);ENSG00000100628(ASB2);ENSG00000102760(RGCC);ENSG00000103154(NECAB2);ENSG00000104140(RHOV);ENSG00000105974(CAV1);ENSG00000108551(RASD1);ENSG00000111348(ARHGDIB);ENSG00000112299(VNN1);ENSG00000115414(FN1);ENSG00000116574(RHOU);ENSG0000011…
GO:0043535	BP	regulation of blood vessel endothelial cell migration	1	6	7	90	0.000161041	0.008764186	ENSG00000100292(HMOX1)	ENSG00000102760(RGCC);ENSG00000126785(RHOJ);ENSG00000137440(FGFBP1);ENSG00000154188(ANGPT1);ENSG00000169242(EFNA1);ENSG00000173269(MMRN2)
GO:0034330	BP	cell junction organization	1	21	22	721	0.000163175	0.008764186	ENSG00000138311(ZNF365)	ENSG00000013297(CLDN11);ENSG00000040731(CDH10);ENSG00000041982(TNC);ENSG00000058085(LAMC2);ENSG00000058404(CAMK2B);ENSG00000095637(SORBS1);ENSG00000105974(CAV1);ENSG00000113946(CLDN16);ENSG00000115414(FN1);ENSG00000132470(ITGB4);ENSG00000151150(ANK3);ENSG00000153292(ADGRF1);ENSG00000163362(INAVA);ENSG00000165474(GJB2);ENSG00000169067(ACTBL2);ENSG00000169242(EFNA1);ENSG00000175920(DOK7);ENSG000001…
GO:0022603	BP	regulation of anatomical structure morphogenesis	3	26	29	1091	0.000165125	0.008764186	ENSG00000100292(HMOX1);ENSG00000124772(CPNE5);ENSG00000185345(PRKN)	ENSG00000007968(E2F2);ENSG00000058404(CAMK2B);ENSG00000067715(SYT1);ENSG00000079385(CEACAM1);ENSG00000102524(TNFSF13B);ENSG00000102760(RGCC);ENSG00000115008(IL1A);ENSG00000115414(FN1);ENSG00000116574(RHOU);ENSG00000117525(F3);ENSG00000125398(SOX9);ENSG00000125798(FOXA2);ENSG00000126785(RHOJ);ENSG00000137440(FGFBP1);ENSG00000145147(SLIT2);ENSG00000164056(SPRY1);ENSG00000164362(TERT);ENSG0000016476…
GO:0007267	BP	cell-cell signaling	6	34	40	1722	0.000166456	0.008764186	ENSG00000081059(TCF7);ENSG00000104888(SLC17A7);ENSG00000128271(ADORA2A);ENSG00000136688(IL36G);ENSG00000166963(MAP1A);ENSG00000185345(PRKN)	ENSG00000041982(TNC);ENSG00000058404(CAMK2B);ENSG00000067715(SYT1);ENSG00000074047(GLI2);ENSG00000079215(SLC1A3);ENSG00000105974(CAV1);ENSG00000106952(TNFSF8);ENSG00000121858(TNFSF10);ENSG00000124875(CXCL6);ENSG00000125398(SOX9);ENSG00000125798(FOXA2);ENSG00000126583(PRKCG);ENSG00000136573(BLK);ENSG00000137440(FGFBP1);ENSG00000137869(CYP19A1);ENSG00000146678(IGFBP1);ENSG00000149403(GRIK4);ENSG000…
GO:0050801	BP	ion homeostasis	9	15	24	828	0.000177549	0.009153354	ENSG00000066230(SLC9A3);ENSG00000100292(HMOX1);ENSG00000101670(LIPG);ENSG00000128271(ADORA2A);ENSG00000167723(TRPV3);ENSG00000169627(BOLA2B);ENSG00000182162(P2RY8);ENSG00000185345(PRKN);ENSG00000198417(MT1F)	ENSG00000007952(NOX1);ENSG00000064270(ATP2C2);ENSG00000079215(SLC1A3);ENSG00000105974(CAV1);ENSG00000113946(CLDN16);ENSG00000115008(IL1A);ENSG00000123700(KCNJ2);ENSG00000151150(ANK3);ENSG00000163485(ADORA1);ENSG00000169245(CXCL10);ENSG00000171631(P2RY6);ENSG00000173432(SAA1);ENSG00000175591(P2RY2);ENSG00000179776(CDH5);ENSG00000180914(OXTR)
GO:0012501	BP	programmed cell death	6	40	46	2091	0.000177754	0.009153354	ENSG00000100292(HMOX1);ENSG00000106031(HOXA13);ENSG00000107859(PITX3);ENSG00000128271(ADORA2A);ENSG00000135116(HRK);ENSG00000185345(PRKN)	ENSG00000007952(NOX1);ENSG00000007968(E2F2);ENSG00000023445(BIRC3);ENSG00000049249(TNFRSF9);ENSG00000074047(GLI2);ENSG00000102760(RGCC);ENSG00000105974(CAV1);ENSG00000112299(VNN1);ENSG00000115008(IL1A);ENSG00000117525(F3);ENSG00000118515(SGK1);ENSG00000118898(PPL);ENSG00000121858(TNFSF10);ENSG00000125398(SOX9);ENSG00000126583(PRKCG);ENSG00000130762(ARHGEF16);ENSG00000131203(IDO1);ENSG00000132530(…
GO:0045765	BP	regulation of angiogenesis	1	12	13	307	0.00018054	0.009195746	ENSG00000100292(HMOX1)	ENSG00000007968(E2F2);ENSG00000079385(CEACAM1);ENSG00000102760(RGCC);ENSG00000115008(IL1A);ENSG00000117525(F3);ENSG00000126785(RHOJ);ENSG00000137440(FGFBP1);ENSG00000164362(TERT);ENSG00000169242(EFNA1);ENSG00000169245(CXCL10);ENSG00000173269(MMRN2);ENSG00000179776(CDH5)
GO:0061097	BP	regulation of protein tyrosine kinase activity	0	7	7	92	0.000184776	0.009310304	-	ENSG00000105974(CAV1);ENSG00000157368(IL34);ENSG00000163485(ADORA1);ENSG00000169242(EFNA1);ENSG00000175920(DOK7);ENSG00000182585(EPGN);ENSG00000189056(RELN)
GO:0048513	BP	animal organ development	13	57	70	3656	0.000199761	0.009958292	ENSG00000081059(TCF7);ENSG00000091536(MYO15A);ENSG00000100292(HMOX1);ENSG00000104888(SLC17A7);ENSG00000106031(HOXA13);ENSG00000107859(PITX3);ENSG00000131242(RAB11FIP4);ENSG00000135253(KCP);ENSG00000138311(ZNF365);ENSG00000140297(GCNT3);ENSG00000164188(RANBP3L);ENSG00000176928(GCNT4);ENSG00000241697(TMEFF1)	ENSG00000041982(TNC);ENSG00000058085(LAMC2);ENSG00000064270(ATP2C2);ENSG00000067715(SYT1);ENSG00000074047(GLI2);ENSG00000079385(CEACAM1);ENSG00000100628(ASB2);ENSG00000102524(TNFSF13B);ENSG00000102760(RGCC);ENSG00000105974(CAV1);ENSG00000106952(TNFSF8);ENSG00000112299(VNN1);ENSG00000115008(IL1A);ENSG00000115414(FN1);ENSG00000116183(PAPPA2);ENSG00000117115(PADI2);ENSG00000118898(PPL);ENSG000001218…
GO:0002040	BP	sprouting angiogenesis	1	7	8	124	0.000203616	0.010043645	ENSG00000100292(HMOX1)	ENSG00000007968(E2F2);ENSG00000079385(CEACAM1);ENSG00000126785(RHOJ);ENSG00000137440(FGFBP1);ENSG00000145147(SLIT2);ENSG00000154188(ANGPT1);ENSG00000173269(MMRN2)
GO:0050673	BP	epithelial cell proliferation	1	14	15	400	0.000220656	0.010770759	ENSG00000100292(HMOX1)	ENSG00000079385(CEACAM1);ENSG00000102760(RGCC);ENSG00000105974(CAV1);ENSG00000117525(F3);ENSG00000125398(SOX9);ENSG00000134363(FST);ENSG00000135373(EHF);ENSG00000137440(FGFBP1);ENSG00000144810(COL8A1);ENSG00000163082(SGPP2);ENSG00000170786(SDR16C5);ENSG00000182585(EPGN);ENSG00000183691(NOG);ENSG00000196562(SULF2)
GO:0048570	BP	notochord morphogenesis	0	3	3	10	0.000236182	0.01140979	-	ENSG00000074047(GLI2);ENSG00000169242(EFNA1);ENSG00000183691(NOG)
GO:0055080	BP	cation homeostasis	8	14	22	744	0.000253222	0.012039542	ENSG00000066230(SLC9A3);ENSG00000100292(HMOX1);ENSG00000128271(ADORA2A);ENSG00000167723(TRPV3);ENSG00000169627(BOLA2B);ENSG00000182162(P2RY8);ENSG00000185345(PRKN);ENSG00000198417(MT1F)	ENSG00000007952(NOX1);ENSG00000064270(ATP2C2);ENSG00000079215(SLC1A3);ENSG00000105974(CAV1);ENSG00000113946(CLDN16);ENSG00000115008(IL1A);ENSG00000123700(KCNJ2);ENSG00000151150(ANK3);ENSG00000163485(ADORA1);ENSG00000169245(CXCL10);ENSG00000171631(P2RY6);ENSG00000173432(SAA1);ENSG00000179776(CDH5);ENSG00000180914(OXTR)
GO:0051047	BP	positive regulation of secretion	1	12	13	318	0.000254357	0.012039542	ENSG00000128271(ADORA2A)	ENSG00000067715(SYT1);ENSG00000102760(RGCC);ENSG00000104783(KCNN4);ENSG00000115008(IL1A);ENSG00000136573(BLK);ENSG00000137869(CYP19A1);ENSG00000163083(INHBB);ENSG00000163485(ADORA1);ENSG00000163794(UCN);ENSG00000175591(P2RY2);ENSG00000180914(OXTR);ENSG00000205809(KLRC2)
GO:0051046	BP	regulation of secretion	3	17	20	644	0.000259452	0.012157929	ENSG00000100292(HMOX1);ENSG00000128271(ADORA2A);ENSG00000185345(PRKN)	ENSG00000067715(SYT1);ENSG00000079385(CEACAM1);ENSG00000102760(RGCC);ENSG00000104783(KCNN4);ENSG00000115008(IL1A);ENSG00000118515(SGK1);ENSG00000125798(FOXA2);ENSG00000126583(PRKCG);ENSG00000136573(BLK);ENSG00000137869(CYP19A1);ENSG00000163083(INHBB);ENSG00000163485(ADORA1);ENSG00000163794(UCN);ENSG00000173432(SAA1);ENSG00000175591(P2RY2);ENSG00000180914(OXTR);ENSG00000205809(KLRC2)
GO:0042592	BP	homeostatic process	13	30	43	1943	0.000265387	0.012312887	ENSG00000066230(SLC9A3);ENSG00000100292(HMOX1);ENSG00000101670(LIPG);ENSG00000106031(HOXA13);ENSG00000128271(ADORA2A);ENSG00000138311(ZNF365);ENSG00000166963(MAP1A);ENSG00000167723(TRPV3);ENSG00000169627(BOLA2B);ENSG00000176928(GCNT4);ENSG00000182162(P2RY8);ENSG00000185345(PRKN);ENSG00000198417(MT1F)	ENSG00000007952(NOX1);ENSG00000064270(ATP2C2);ENSG00000079215(SLC1A3);ENSG00000102524(TNFSF13B);ENSG00000104783(KCNN4);ENSG00000105974(CAV1);ENSG00000113946(CLDN16);ENSG00000115008(IL1A);ENSG00000123700(KCNJ2);ENSG00000124875(CXCL6);ENSG00000125398(SOX9);ENSG00000125798(FOXA2);ENSG00000130173(ANGPTL8);ENSG00000144063(MALL);ENSG00000151150(ANK3);ENSG00000154188(ANGPT1);ENSG00000162367(TAL1);ENSG00…
GO:0044304	CC	main axon	2	4	6	68	0.000270536	0.014398523	ENSG00000128271(ADORA2A);ENSG00000166963(MAP1A)	ENSG00000144285(SCN1A);ENSG00000151150(ANK3);ENSG00000163485(ADORA1);ENSG00000163794(UCN)
GO:0030850	BP	prostate gland development	1	4	5	45	0.000271431	0.012469852	ENSG00000106031(HOXA13)	ENSG00000041982(TNC);ENSG00000074047(GLI2);ENSG00000125398(SOX9);ENSG00000183691(NOG)
GO:0042060	BP	wound healing	3	16	19	598	0.000278989	0.012692644	ENSG00000100292(HMOX1);ENSG00000128271(ADORA2A);ENSG00000244734(HBB)	ENSG00000041982(TNC);ENSG00000079385(CEACAM1);ENSG00000105974(CAV1);ENSG00000115008(IL1A);ENSG00000115414(FN1);ENSG00000117525(F3);ENSG00000118898(PPL);ENSG00000125798(FOXA2);ENSG00000126583(PRKCG);ENSG00000136573(BLK);ENSG00000146678(IGFBP1);ENSG00000154175(ABI3BP);ENSG00000162892(IL24);ENSG00000173432(SAA1);ENSG00000183691(NOG);ENSG00000197249(SERPINA1)
GO:0070161	CC	anchoring junction	0	24	24	838	0.000302469	0.014488244	-	ENSG00000013297(CLDN11);ENSG00000040731(CDH10);ENSG00000041982(TNC);ENSG00000079385(CEACAM1);ENSG00000082126(MPP4);ENSG00000095637(SORBS1);ENSG00000099812(MISP);ENSG00000102524(TNFSF13B);ENSG00000105974(CAV1);ENSG00000113946(CLDN16);ENSG00000116574(RHOU);ENSG00000118898(PPL);ENSG00000123700(KCNJ2);ENSG00000126583(PRKCG);ENSG00000126878(AIF1L);ENSG00000132470(ITGB4);ENSG00000144285(SCN1A);ENSG0000…
GO:0051966	BP	regulation of synaptic transmission, glutamatergic	1	5	6	71	0.000303317	0.013666744	ENSG00000128271(ADORA2A)	ENSG00000067715(SYT1);ENSG00000163485(ADORA1);ENSG00000163794(UCN);ENSG00000180914(OXTR);ENSG00000189056(RELN)
GO:0005198	MF	structural molecule activity	3	18	21	701	0.000308297	0.019058374	ENSG00000100292(HMOX1);ENSG00000166963(MAP1A);ENSG00000259494(MRPL46)	ENSG00000013297(CLDN11);ENSG00000041982(TNC);ENSG00000058085(LAMC2);ENSG00000075886(TUBA3D);ENSG00000113946(CLDN16);ENSG00000115414(FN1);ENSG00000118898(PPL);ENSG00000130508(PXDN);ENSG00000144063(MALL);ENSG00000144810(COL8A1);ENSG00000151150(ANK3);ENSG00000154175(ABI3BP);ENSG00000169067(ACTBL2);ENSG00000173269(MMRN2);ENSG00000181885(CLDN7);ENSG00000196569(LAMA2);ENSG00000197467(COL13A1);ENSG00000…
GO:0098771	BP	inorganic ion homeostasis	8	14	22	756	0.000315718	0.014088108	ENSG00000066230(SLC9A3);ENSG00000100292(HMOX1);ENSG00000128271(ADORA2A);ENSG00000167723(TRPV3);ENSG00000169627(BOLA2B);ENSG00000182162(P2RY8);ENSG00000185345(PRKN);ENSG00000198417(MT1F)	ENSG00000007952(NOX1);ENSG00000064270(ATP2C2);ENSG00000079215(SLC1A3);ENSG00000105974(CAV1);ENSG00000113946(CLDN16);ENSG00000115008(IL1A);ENSG00000123700(KCNJ2);ENSG00000151150(ANK3);ENSG00000163485(ADORA1);ENSG00000169245(CXCL10);ENSG00000171631(P2RY6);ENSG00000173432(SAA1);ENSG00000179776(CDH5);ENSG00000180914(OXTR)
GO:0001959	BP	regulation of cytokine-mediated signaling pathway	2	7	9	167	0.000318681	0.014088108	ENSG00000136695(IL36RN);ENSG00000185345(PRKN)	ENSG00000023445(BIRC3);ENSG00000105974(CAV1);ENSG00000117115(PADI2);ENSG00000130508(PXDN);ENSG00000145147(SLIT2);ENSG00000154188(ANGPT1);ENSG00000162511(LAPTM5)
GO:0042981	BP	regulation of apoptotic process	6	30	36	1540	0.000328008	0.014364895	ENSG00000100292(HMOX1);ENSG00000106031(HOXA13);ENSG00000107859(PITX3);ENSG00000128271(ADORA2A);ENSG00000135116(HRK);ENSG00000185345(PRKN)	ENSG00000007952(NOX1);ENSG00000023445(BIRC3);ENSG00000074047(GLI2);ENSG00000102760(RGCC);ENSG00000105974(CAV1);ENSG00000112299(VNN1);ENSG00000115008(IL1A);ENSG00000117525(F3);ENSG00000118515(SGK1);ENSG00000121858(TNFSF10);ENSG00000125398(SOX9);ENSG00000126583(PRKCG);ENSG00000130762(ARHGEF16);ENSG00000131203(IDO1);ENSG00000136573(BLK);ENSG00000145147(SLIT2);ENSG00000154188(ANGPT1);ENSG00000155792(…
GO:0010594	BP	regulation of endothelial cell migration	1	8	9	168	0.00033302	0.014449389	ENSG00000100292(HMOX1)	ENSG00000079385(CEACAM1);ENSG00000102760(RGCC);ENSG00000126785(RHOJ);ENSG00000137440(FGFBP1);ENSG00000145147(SLIT2);ENSG00000154188(ANGPT1);ENSG00000169242(EFNA1);ENSG00000173269(MMRN2)
GO:0030510	BP	regulation of BMP signaling pathway	2	5	7	102	0.000349497	0.014888582	ENSG00000106031(HOXA13);ENSG00000135253(KCP)	ENSG00000105974(CAV1);ENSG00000134363(FST);ENSG00000164532(TBX20);ENSG00000179776(CDH5);ENSG00000183691(NOG)
GO:0042136	BP	neurotransmitter biosynthetic process	1	6	7	102	0.000349497	0.014888582	ENSG00000244734(HBB)	ENSG00000079215(SLC1A3);ENSG00000105974(CAV1);ENSG00000113492(AGXT2);ENSG00000130707(ASS1);ENSG00000163661(PTX3);ENSG00000180176(TH)
GO:0055065	BP	metal ion homeostasis	7	13	20	662	0.000370007	0.015620303	ENSG00000100292(HMOX1);ENSG00000128271(ADORA2A);ENSG00000167723(TRPV3);ENSG00000169627(BOLA2B);ENSG00000182162(P2RY8);ENSG00000185345(PRKN);ENSG00000198417(MT1F)	ENSG00000064270(ATP2C2);ENSG00000079215(SLC1A3);ENSG00000105974(CAV1);ENSG00000113946(CLDN16);ENSG00000115008(IL1A);ENSG00000123700(KCNJ2);ENSG00000151150(ANK3);ENSG00000163485(ADORA1);ENSG00000169245(CXCL10);ENSG00000171631(P2RY6);ENSG00000173432(SAA1);ENSG00000179776(CDH5);ENSG00000180914(OXTR)
GO:0030054	CC	cell junction	6	40	46	2107	0.000375504	0.015858301	ENSG00000104888(SLC17A7);ENSG00000128271(ADORA2A);ENSG00000166963(MAP1A);ENSG00000185345(PRKN);ENSG00000204386(NEU1);ENSG00000259494(MRPL46)	ENSG00000007952(NOX1);ENSG00000013297(CLDN11);ENSG00000040731(CDH10);ENSG00000041982(TNC);ENSG00000058404(CAMK2B);ENSG00000067715(SYT1);ENSG00000068831(RASGRP2);ENSG00000079215(SLC1A3);ENSG00000079385(CEACAM1);ENSG00000082126(MPP4);ENSG00000095637(SORBS1);ENSG00000099812(MISP);ENSG00000102524(TNFSF13B);ENSG00000105974(CAV1);ENSG00000113946(CLDN16);ENSG00000116574(RHOU);ENSG00000118898(PPL);ENSG00…
GO:0009966	BP	regulation of signal transduction	8	54	62	3195	0.000376923	0.015770171	ENSG00000100292(HMOX1);ENSG00000106031(HOXA13);ENSG00000128271(ADORA2A);ENSG00000135116(HRK);ENSG00000135253(KCP);ENSG00000136695(IL36RN);ENSG00000182162(P2RY8);ENSG00000185345(PRKN)	ENSG00000007952(NOX1);ENSG00000023445(BIRC3);ENSG00000058404(CAMK2B);ENSG00000074047(GLI2);ENSG00000079385(CEACAM1);ENSG00000095637(SORBS1);ENSG00000103154(NECAB2);ENSG00000104140(RHOV);ENSG00000104783(KCNN4);ENSG00000105974(CAV1);ENSG00000111348(ARHGDIB);ENSG00000112299(VNN1);ENSG00000115008(IL1A);ENSG00000115414(FN1);ENSG00000116574(RHOU);ENSG00000117115(PADI2);ENSG00000117525(F3);ENSG000001185…
GO:0010038	BP	response to metal ion	4	10	14	377	0.000393739	0.016327957	ENSG00000100292(HMOX1);ENSG00000124772(CPNE5);ENSG00000185345(PRKN);ENSG00000198417(MT1F)	ENSG00000067715(SYT1);ENSG00000068831(RASGRP2);ENSG00000105974(CAV1);ENSG00000115008(IL1A);ENSG00000130707(ASS1);ENSG00000132965(ALOX5AP);ENSG00000151150(ANK3);ENSG00000164362(TERT);ENSG00000164761(TNFRSF11B);ENSG00000180176(TH)
GO:0016021	CC	integral component of membrane	25	75	100	5697	0.000397285	0.015858301	ENSG00000005108(THSD7A);ENSG00000066230(SLC9A3);ENSG00000100292(HMOX1);ENSG00000103742(IGDCC4);ENSG00000104888(SLC17A7);ENSG00000119514(GALNT12);ENSG00000128271(ADORA2A);ENSG00000135116(HRK);ENSG00000135973(GPR45);ENSG00000139970(RTN1);ENSG00000140297(GCNT3);ENSG00000144671(SLC22A14);ENSG00000145107(TM4SF19);ENSG00000153485(TMEM251);ENSG00000164744(SUN3);ENSG00000167723(TRPV3);ENSG00000176928(GCN…	ENSG00000007952(NOX1);ENSG00000013297(CLDN11);ENSG00000040731(CDH10);ENSG00000049249(TNFRSF9);ENSG00000064270(ATP2C2);ENSG00000067715(SYT1);ENSG00000070731(ST6GALNAC2);ENSG00000079215(SLC1A3);ENSG00000079385(CEACAM1);ENSG00000086730(LAT2);ENSG00000102524(TNFSF13B);ENSG00000104783(KCNN4);ENSG00000105974(CAV1);ENSG00000106952(TNFSF8);ENSG00000107165(TYRP1);ENSG00000110848(CD69);ENSG00000112299(VNN1…
GO:1903670	BP	regulation of sprouting angiogenesis	1	5	6	75	0.000408646	0.016797516	ENSG00000100292(HMOX1)	ENSG00000007968(E2F2);ENSG00000079385(CEACAM1);ENSG00000126785(RHOJ);ENSG00000137440(FGFBP1);ENSG00000173269(MMRN2)
GO:0008219	BP	cell death	7	40	47	2234	0.000416609	0.016975906	ENSG00000100292(HMOX1);ENSG00000106031(HOXA13);ENSG00000107859(PITX3);ENSG00000128271(ADORA2A);ENSG00000135116(HRK);ENSG00000185345(PRKN);ENSG00000244734(HBB)	ENSG00000007952(NOX1);ENSG00000007968(E2F2);ENSG00000023445(BIRC3);ENSG00000049249(TNFRSF9);ENSG00000074047(GLI2);ENSG00000102760(RGCC);ENSG00000105974(CAV1);ENSG00000112299(VNN1);ENSG00000115008(IL1A);ENSG00000117525(F3);ENSG00000118515(SGK1);ENSG00000118898(PPL);ENSG00000121858(TNFSF10);ENSG00000125398(SOX9);ENSG00000126583(PRKCG);ENSG00000130762(ARHGEF16);ENSG00000131203(IDO1);ENSG00000132530(…
GO:0060453	BP	regulation of gastric acid secretion	0	3	3	12	0.000424827	0.017161532	-	ENSG00000118515(SGK1);ENSG00000163794(UCN);ENSG00000180914(OXTR)
GO:0000902	BP	cell morphogenesis	7	20	27	1044	0.000432433	0.017319486	ENSG00000106031(HOXA13);ENSG00000124772(CPNE5);ENSG00000128271(ADORA2A);ENSG00000138311(ZNF365);ENSG00000166963(MAP1A);ENSG00000185345(PRKN);ENSG00000241697(TMEFF1)	ENSG00000040731(CDH10);ENSG00000058085(LAMC2);ENSG00000058404(CAMK2B);ENSG00000067715(SYT1);ENSG00000074047(GLI2);ENSG00000079215(SLC1A3);ENSG00000115414(FN1);ENSG00000116574(RHOU);ENSG00000118515(SGK1);ENSG00000126785(RHOJ);ENSG00000145147(SLIT2);ENSG00000151150(ANK3);ENSG00000162367(TAL1);ENSG00000169067(ACTBL2);ENSG00000169242(EFNA1);ENSG00000179776(CDH5);ENSG00000183691(NOG);ENSG00000188277(C…
GO:0031224	CC	intrinsic component of membrane	25	77	102	5852	0.000434687	0.016016554	ENSG00000005108(THSD7A);ENSG00000066230(SLC9A3);ENSG00000100292(HMOX1);ENSG00000103742(IGDCC4);ENSG00000104888(SLC17A7);ENSG00000119514(GALNT12);ENSG00000128271(ADORA2A);ENSG00000135116(HRK);ENSG00000135973(GPR45);ENSG00000139970(RTN1);ENSG00000140297(GCNT3);ENSG00000144671(SLC22A14);ENSG00000145107(TM4SF19);ENSG00000153485(TMEM251);ENSG00000164744(SUN3);ENSG00000167723(TRPV3);ENSG00000176928(GCN…	ENSG00000007952(NOX1);ENSG00000013297(CLDN11);ENSG00000040731(CDH10);ENSG00000049249(TNFRSF9);ENSG00000064270(ATP2C2);ENSG00000067715(SYT1);ENSG00000070731(ST6GALNAC2);ENSG00000079215(SLC1A3);ENSG00000079385(CEACAM1);ENSG00000086730(LAT2);ENSG00000102524(TNFSF13B);ENSG00000104783(KCNN4);ENSG00000105974(CAV1);ENSG00000106952(TNFSF8);ENSG00000107165(TYRP1);ENSG00000110848(CD69);ENSG00000112299(VNN1…
GO:0043067	BP	regulation of programmed cell death	6	30	36	1569	0.000466107	0.018509995	ENSG00000100292(HMOX1);ENSG00000106031(HOXA13);ENSG00000107859(PITX3);ENSG00000128271(ADORA2A);ENSG00000135116(HRK);ENSG00000185345(PRKN)	ENSG00000007952(NOX1);ENSG00000023445(BIRC3);ENSG00000074047(GLI2);ENSG00000102760(RGCC);ENSG00000105974(CAV1);ENSG00000112299(VNN1);ENSG00000115008(IL1A);ENSG00000117525(F3);ENSG00000118515(SGK1);ENSG00000121858(TNFSF10);ENSG00000125398(SOX9);ENSG00000126583(PRKCG);ENSG00000130762(ARHGEF16);ENSG00000131203(IDO1);ENSG00000136573(BLK);ENSG00000145147(SLIT2);ENSG00000154188(ANGPT1);ENSG00000155792(…
GO:0043542	BP	endothelial cell migration	1	9	10	215	0.000484921	0.019095306	ENSG00000100292(HMOX1)	ENSG00000079385(CEACAM1);ENSG00000102760(RGCC);ENSG00000126785(RHOJ);ENSG00000137440(FGFBP1);ENSG00000145147(SLIT2);ENSG00000154188(ANGPT1);ENSG00000169242(EFNA1);ENSG00000173269(MMRN2);ENSG00000179776(CDH5)
GO:0038016	BP	insulin receptor internalization	0	2	2	3	0.0004906	0.019157934	-	ENSG00000079385(CEACAM1);ENSG00000105974(CAV1)
GO:0003829	MF	beta-1,3-galactosyl-O-glycosyl-glycoprotein beta-1,6-N-acetylglucosaminyltransferase activity	2	0	2	3	0.000492826	0.022341428	ENSG00000140297(GCNT3);ENSG00000176928(GCNT4)	-
GO:0005152	MF	interleukin-1 receptor antagonist activity	1	1	2	3	0.000492826	0.022341428	ENSG00000136695(IL36RN)	ENSG00000130508(PXDN)
GO:0008109	MF	N-acetyllactosaminide beta-1,6-N-acetylglucosaminyltransferase activity	2	0	2	3	0.000492826	0.022341428	ENSG00000140297(GCNT3);ENSG00000176928(GCNT4)	-
GO:0017159	MF	pantetheine hydrolase activity	0	2	2	3	0.000492826	0.022341428	-	ENSG00000112299(VNN1);ENSG00000112303(VNN2)
GO:1901342	BP	regulation of vasculature development	1	12	13	341	0.000495052	0.019172027	ENSG00000100292(HMOX1)	ENSG00000007968(E2F2);ENSG00000079385(CEACAM1);ENSG00000102760(RGCC);ENSG00000115008(IL1A);ENSG00000117525(F3);ENSG00000126785(RHOJ);ENSG00000137440(FGFBP1);ENSG00000164362(TERT);ENSG00000169242(EFNA1);ENSG00000169245(CXCL10);ENSG00000173269(MMRN2);ENSG00000179776(CDH5)
GO:0016323	CC	basolateral plasma membrane	0	11	11	250	0.000496919	0.017001737	-	ENSG00000079215(SLC1A3);ENSG00000079385(CEACAM1);ENSG00000105974(CAV1);ENSG00000132470(ITGB4);ENSG00000147606(SLC26A7);ENSG00000151150(ANK3);ENSG00000153822(KCNJ16);ENSG00000155066(PROM2);ENSG00000163485(ADORA1);ENSG00000171631(P2RY6);ENSG00000181885(CLDN7)
GO:0060759	BP	regulation of response to cytokine stimulus	2	7	9	178	0.000508074	0.01940627	ENSG00000136695(IL36RN);ENSG00000185345(PRKN)	ENSG00000023445(BIRC3);ENSG00000105974(CAV1);ENSG00000117115(PADI2);ENSG00000130508(PXDN);ENSG00000145147(SLIT2);ENSG00000154188(ANGPT1);ENSG00000162511(LAPTM5)
GO:0007586	BP	digestion	1	7	8	142	0.000509384	0.01940627	ENSG00000140297(GCNT3)	ENSG00000104783(KCNN4);ENSG00000118515(SGK1);ENSG00000125398(SOX9);ENSG00000147606(SLC26A7);ENSG00000163362(INAVA);ENSG00000163794(UCN);ENSG00000180914(OXTR)
GO:0090287	BP	regulation of cellular response to growth factor stimulus	2	10	12	299	0.000516203	0.019507494	ENSG00000106031(HOXA13);ENSG00000135253(KCP)	ENSG00000105974(CAV1);ENSG00000134363(FST);ENSG00000137440(FGFBP1);ENSG00000145147(SLIT2);ENSG00000164056(SPRY1);ENSG00000164532(TBX20);ENSG00000173269(MMRN2);ENSG00000179776(CDH5);ENSG00000183691(NOG);ENSG00000196562(SULF2)
GO:0006915	BP	apoptotic process	6	36	42	1944	0.000523239	0.019615183	ENSG00000100292(HMOX1);ENSG00000106031(HOXA13);ENSG00000107859(PITX3);ENSG00000128271(ADORA2A);ENSG00000135116(HRK);ENSG00000185345(PRKN)	ENSG00000007952(NOX1);ENSG00000007968(E2F2);ENSG00000023445(BIRC3);ENSG00000049249(TNFRSF9);ENSG00000074047(GLI2);ENSG00000102760(RGCC);ENSG00000105974(CAV1);ENSG00000112299(VNN1);ENSG00000115008(IL1A);ENSG00000117525(F3);ENSG00000118515(SGK1);ENSG00000121858(TNFSF10);ENSG00000125398(SOX9);ENSG00000126583(PRKCG);ENSG00000130762(ARHGEF16);ENSG00000131203(IDO1);ENSG00000132530(XAF1);ENSG00000136573…
GO:0001973	BP	G protein-coupled adenosine receptor signaling pathway	1	2	3	13	0.000547042	0.01994981	ENSG00000128271(ADORA2A)	ENSG00000103154(NECAB2);ENSG00000163485(ADORA1)
GO:0035588	BP	G protein-coupled purinergic receptor signaling pathway	1	2	3	13	0.000547042	0.01994981	ENSG00000128271(ADORA2A)	ENSG00000103154(NECAB2);ENSG00000163485(ADORA1)
GO:0090594	BP	inflammatory response to wounding	1	2	3	13	0.000547042	0.01994981	ENSG00000100292(HMOX1)	ENSG00000115008(IL1A);ENSG00000154175(ABI3BP)
GO:0006873	BP	cellular ion homeostasis	6	14	20	683	0.000549195	0.01994981	ENSG00000066230(SLC9A3);ENSG00000100292(HMOX1);ENSG00000167723(TRPV3);ENSG00000169627(BOLA2B);ENSG00000182162(P2RY8);ENSG00000198417(MT1F)	ENSG00000007952(NOX1);ENSG00000064270(ATP2C2);ENSG00000079215(SLC1A3);ENSG00000105974(CAV1);ENSG00000113946(CLDN16);ENSG00000115008(IL1A);ENSG00000123700(KCNJ2);ENSG00000163485(ADORA1);ENSG00000169245(CXCL10);ENSG00000171631(P2RY6);ENSG00000173432(SAA1);ENSG00000175591(P2RY2);ENSG00000179776(CDH5);ENSG00000180914(OXTR)
GO:0048584	BP	positive regulation of response to stimulus	6	42	48	2331	0.000579895	0.020850275	ENSG00000100292(HMOX1);ENSG00000128271(ADORA2A);ENSG00000135116(HRK);ENSG00000135253(KCP);ENSG00000182162(P2RY8);ENSG00000185345(PRKN)	ENSG00000007952(NOX1);ENSG00000023445(BIRC3);ENSG00000067715(SYT1);ENSG00000079385(CEACAM1);ENSG00000086730(LAT2);ENSG00000095637(SORBS1);ENSG00000102524(TNFSF13B);ENSG00000102760(RGCC);ENSG00000103154(NECAB2);ENSG00000104783(KCNN4);ENSG00000105974(CAV1);ENSG00000115414(FN1);ENSG00000117525(F3);ENSG00000121858(TNFSF10);ENSG00000125398(SOX9);ENSG00000126583(PRKCG);ENSG00000132965(ALOX5AP);ENSG0000…
GO:0002237	BP	response to molecule of bacterial origin	2	11	13	347	0.000582882	0.020850275	ENSG00000136688(IL36G);ENSG00000136695(IL36RN)	ENSG00000115008(IL1A);ENSG00000124107(SLPI);ENSG00000124875(CXCL6);ENSG00000130707(ASS1);ENSG00000162892(IL24);ENSG00000163362(INAVA);ENSG00000163739(CXCL1);ENSG00000165474(GJB2);ENSG00000169245(CXCL10);ENSG00000180176(TH);ENSG00000277117(-)
GO:1903530	BP	regulation of secretion by cell	3	15	18	586	0.000600486	0.021317249	ENSG00000100292(HMOX1);ENSG00000128271(ADORA2A);ENSG00000185345(PRKN)	ENSG00000067715(SYT1);ENSG00000079385(CEACAM1);ENSG00000102760(RGCC);ENSG00000104783(KCNN4);ENSG00000115008(IL1A);ENSG00000125798(FOXA2);ENSG00000126583(PRKCG);ENSG00000136573(BLK);ENSG00000137869(CYP19A1);ENSG00000163083(INHBB);ENSG00000163485(ADORA1);ENSG00000163794(UCN);ENSG00000173432(SAA1);ENSG00000180914(OXTR);ENSG00000205809(KLRC2)
GO:0007610	BP	behavior	6	12	18	589	0.000637128	0.022052326	ENSG00000091536(MYO15A);ENSG00000107859(PITX3);ENSG00000128271(ADORA2A);ENSG00000166963(MAP1A);ENSG00000176928(GCNT4);ENSG00000185345(PRKN)	ENSG00000079215(SLC1A3);ENSG00000118515(SGK1);ENSG00000125798(FOXA2);ENSG00000126583(PRKCG);ENSG00000144285(SCN1A);ENSG00000153292(ADGRF1);ENSG00000162367(TAL1);ENSG00000163485(ADORA1);ENSG00000163794(UCN);ENSG00000180176(TH);ENSG00000180914(OXTR);ENSG00000189056(RELN)
GO:0002042	BP	cell migration involved in sprouting angiogenesis	1	4	5	54	0.000639696	0.022052326	ENSG00000100292(HMOX1)	ENSG00000126785(RHOJ);ENSG00000137440(FGFBP1);ENSG00000145147(SLIT2);ENSG00000173269(MMRN2)
GO:0008045	BP	motor neuron axon guidance	1	3	4	31	0.000640016	0.022052326	ENSG00000241697(TMEFF1)	ENSG00000058085(LAMC2);ENSG00000145147(SLIT2);ENSG00000183691(NOG)
GO:0040036	BP	regulation of fibroblast growth factor receptor signaling pathway	0	4	4	31	0.000640016	0.022052326	-	ENSG00000137440(FGFBP1);ENSG00000164056(SPRY1);ENSG00000183691(NOG);ENSG00000196562(SULF2)
GO:0046903	BP	secretion	6	28	34	1481	0.000674934	0.023083311	ENSG00000100292(HMOX1);ENSG00000128271(ADORA2A);ENSG00000179869(ABCA13);ENSG00000185345(PRKN);ENSG00000204386(NEU1);ENSG00000244734(HBB)	ENSG00000067715(SYT1);ENSG00000079385(CEACAM1);ENSG00000086730(LAT2);ENSG00000102760(RGCC);ENSG00000104783(KCNN4);ENSG00000105974(CAV1);ENSG00000112299(VNN1);ENSG00000115008(IL1A);ENSG00000115414(FN1);ENSG00000117115(PADI2);ENSG00000118515(SGK1);ENSG00000124107(SLPI);ENSG00000125798(FOXA2);ENSG00000126583(PRKCG);ENSG00000136573(BLK);ENSG00000137869(CYP19A1);ENSG00000146094(DOK3);ENSG00000147606(S…
GO:0003188	BP	heart valve formation	0	3	3	14	0.000689642	0.023083311	-	ENSG00000125398(SOX9);ENSG00000164532(TBX20);ENSG00000169242(EFNA1)
GO:0032488	BP	Cdc42 protein signal transduction	0	3	3	14	0.000689642	0.023083311	-	ENSG00000104140(RHOV);ENSG00000116574(RHOU);ENSG00000126785(RHOJ)
GO:0033089	BP	positive regulation of T cell differentiation in thymus	0	3	3	14	0.000689642	0.023083311	-	ENSG00000074047(GLI2);ENSG00000112299(VNN1);ENSG00000115008(IL1A)
GO:0048583	BP	regulation of response to stimulus	10	67	77	4300	0.00071486	0.02365079	ENSG00000100292(HMOX1);ENSG00000106031(HOXA13);ENSG00000128271(ADORA2A);ENSG00000135116(HRK);ENSG00000135253(KCP);ENSG00000135973(GPR45);ENSG00000136695(IL36RN);ENSG00000138311(ZNF365);ENSG00000182162(P2RY8);ENSG00000185345(PRKN)	ENSG00000007952(NOX1);ENSG00000023445(BIRC3);ENSG00000058404(CAMK2B);ENSG00000067715(SYT1);ENSG00000074047(GLI2);ENSG00000079385(CEACAM1);ENSG00000086730(LAT2);ENSG00000095637(SORBS1);ENSG00000102524(TNFSF13B);ENSG00000102760(RGCC);ENSG00000103154(NECAB2);ENSG00000103313(MEFV);ENSG00000104140(RHOV);ENSG00000104783(KCNN4);ENSG00000105974(CAV1);ENSG00000111348(ARHGDIB);ENSG00000112299(VNN1);ENSG000…
GO:0006935	BP	chemotaxis	1	18	19	646	0.000716691	0.02365079	ENSG00000241697(TMEFF1)	ENSG00000058085(LAMC2);ENSG00000074047(GLI2);ENSG00000117115(PADI2);ENSG00000117525(F3);ENSG00000124875(CXCL6);ENSG00000128512(DOCK4);ENSG00000130762(ARHGEF16);ENSG00000138135(CH25H);ENSG00000145147(SLIT2);ENSG00000154188(ANGPT1);ENSG00000157368(IL34);ENSG00000163739(CXCL1);ENSG00000169242(EFNA1);ENSG00000169245(CXCL10);ENSG00000173432(SAA1);ENSG00000183691(NOG);ENSG00000189056(RELN);ENSG00000196…
GO:0003180	BP	aortic valve morphogenesis	0	4	4	32	0.000724126	0.02372904	-	ENSG00000125398(SOX9);ENSG00000145147(SLIT2);ENSG00000164532(TBX20);ENSG00000169242(EFNA1)
GO:0005164	MF	tumor necrosis factor receptor binding	0	4	4	32	0.000730688	0.03105426	-	ENSG00000102524(TNFSF13B);ENSG00000106952(TNFSF8);ENSG00000121858(TNFSF10);ENSG00000227507(LTB)
GO:0019725	BP	cellular homeostasis	8	17	25	969	0.000736382	0.023884538	ENSG00000066230(SLC9A3);ENSG00000100292(HMOX1);ENSG00000166963(MAP1A);ENSG00000167723(TRPV3);ENSG00000169627(BOLA2B);ENSG00000182162(P2RY8);ENSG00000185345(PRKN);ENSG00000198417(MT1F)	ENSG00000007952(NOX1);ENSG00000064270(ATP2C2);ENSG00000079215(SLC1A3);ENSG00000104783(KCNN4);ENSG00000105974(CAV1);ENSG00000113946(CLDN16);ENSG00000115008(IL1A);ENSG00000123700(KCNJ2);ENSG00000125798(FOXA2);ENSG00000163485(ADORA1);ENSG00000169245(CXCL10);ENSG00000171631(P2RY6);ENSG00000173432(SAA1);ENSG00000175591(P2RY2);ENSG00000179776(CDH5);ENSG00000180176(TH);ENSG00000180914(OXTR)
GO:0050900	BP	leukocyte migration	1	14	15	449	0.000739065	0.023884538	ENSG00000100292(HMOX1)	ENSG00000079385(CEACAM1);ENSG00000105974(CAV1);ENSG00000115414(FN1);ENSG00000117115(PADI2);ENSG00000124875(CXCL6);ENSG00000138135(CH25H);ENSG00000145147(SLIT2);ENSG00000147573(TRIM55);ENSG00000154188(ANGPT1);ENSG00000157368(IL34);ENSG00000163485(ADORA1);ENSG00000163739(CXCL1);ENSG00000169245(CXCL10);ENSG00000173432(SAA1)
GO:0042330	BP	taxis	1	18	19	649	0.000757374	0.024308578	ENSG00000241697(TMEFF1)	ENSG00000058085(LAMC2);ENSG00000074047(GLI2);ENSG00000117115(PADI2);ENSG00000117525(F3);ENSG00000124875(CXCL6);ENSG00000128512(DOCK4);ENSG00000130762(ARHGEF16);ENSG00000138135(CH25H);ENSG00000145147(SLIT2);ENSG00000154188(ANGPT1);ENSG00000157368(IL34);ENSG00000163739(CXCL1);ENSG00000169242(EFNA1);ENSG00000169245(CXCL10);ENSG00000173432(SAA1);ENSG00000183691(NOG);ENSG00000189056(RELN);ENSG00000196…
GO:0010632	BP	regulation of epithelial cell migration	1	9	10	229	0.000790427	0.025066903	ENSG00000100292(HMOX1)	ENSG00000079385(CEACAM1);ENSG00000102760(RGCC);ENSG00000125398(SOX9);ENSG00000126785(RHOJ);ENSG00000137440(FGFBP1);ENSG00000145147(SLIT2);ENSG00000154188(ANGPT1);ENSG00000169242(EFNA1);ENSG00000173269(MMRN2)
GO:0048585	BP	negative regulation of response to stimulus	5	34	39	1798	0.000791699	0.025066903	ENSG00000100292(HMOX1);ENSG00000128271(ADORA2A);ENSG00000135973(GPR45);ENSG00000136695(IL36RN);ENSG00000185345(PRKN)	ENSG00000074047(GLI2);ENSG00000079385(CEACAM1);ENSG00000103154(NECAB2);ENSG00000103313(MEFV);ENSG00000105974(CAV1);ENSG00000112299(VNN1);ENSG00000115008(IL1A);ENSG00000117115(PADI2);ENSG00000117525(F3);ENSG00000121858(TNFSF10);ENSG00000125398(SOX9);ENSG00000125798(FOXA2);ENSG00000130508(PXDN);ENSG00000132329(RAMP1);ENSG00000134363(FST);ENSG00000145147(SLIT2);ENSG00000146678(IGFBP1);ENSG0000015417…
GO:0007626	BP	locomotory behavior	4	5	9	190	0.000811309	0.025515397	ENSG00000091536(MYO15A);ENSG00000107859(PITX3);ENSG00000128271(ADORA2A);ENSG00000185345(PRKN)	ENSG00000125798(FOXA2);ENSG00000144285(SCN1A);ENSG00000162367(TAL1);ENSG00000180176(TH);ENSG00000189056(RELN)
GO:0035589	BP	G protein-coupled purinergic nucleotide receptor signaling pathway	1	2	3	15	0.000853895	0.026675674	ENSG00000182162(P2RY8)	ENSG00000171631(P2RY6);ENSG00000175591(P2RY2)
GO:0045028	MF	G protein-coupled purinergic nucleotide receptor activity	1	2	3	15	0.000859712	0.03438846	ENSG00000182162(P2RY8)	ENSG00000171631(P2RY6);ENSG00000175591(P2RY2)
GO:0045428	BP	regulation of nitric oxide biosynthetic process	1	4	5	58	0.000889078	0.02759085	ENSG00000244734(HBB)	ENSG00000105974(CAV1);ENSG00000113492(AGXT2);ENSG00000130707(ASS1);ENSG00000163661(PTX3)
GO:0001816	BP	cytokine production	2	19	21	764	0.000901233	0.027784056	ENSG00000100292(HMOX1);ENSG00000136695(IL36RN)	ENSG00000007952(NOX1);ENSG00000008517(IL32);ENSG00000023445(BIRC3);ENSG00000079385(CEACAM1);ENSG00000102760(RGCC);ENSG00000103313(MEFV);ENSG00000115008(IL1A);ENSG00000115414(FN1);ENSG00000117525(F3);ENSG00000124875(CXCL6);ENSG00000154188(ANGPT1);ENSG00000162511(LAPTM5);ENSG00000163083(INHBB);ENSG00000163362(INAVA);ENSG00000163794(UCN);ENSG00000173432(SAA1);ENSG00000196562(SULF2);ENSG00000205336(A…
GO:0005911	CC	cell-cell junction	0	16	16	496	0.000922865	0.028009624	-	ENSG00000013297(CLDN11);ENSG00000040731(CDH10);ENSG00000079385(CEACAM1);ENSG00000082126(MPP4);ENSG00000095637(SORBS1);ENSG00000113946(CLDN16);ENSG00000118898(PPL);ENSG00000123700(KCNJ2);ENSG00000126583(PRKCG);ENSG00000144285(SCN1A);ENSG00000151150(ANK3);ENSG00000165474(GJB2);ENSG00000179776(CDH5);ENSG00000180914(OXTR);ENSG00000181885(CLDN7);ENSG00000197467(COL13A1)
GO:0071222	BP	cellular response to lipopolysaccharide	2	7	9	194	0.000940219	0.028796511	ENSG00000136688(IL36G);ENSG00000136695(IL36RN)	ENSG00000115008(IL1A);ENSG00000124875(CXCL6);ENSG00000130707(ASS1);ENSG00000162892(IL24);ENSG00000163739(CXCL1);ENSG00000169245(CXCL10);ENSG00000277117(-)
GO:0010959	BP	regulation of metal ion transport	2	12	14	413	0.000961203	0.028914288	ENSG00000128271(ADORA2A);ENSG00000167723(TRPV3)	ENSG00000058404(CAMK2B);ENSG00000064270(ATP2C2);ENSG00000104783(KCNN4);ENSG00000105974(CAV1);ENSG00000123700(KCNJ2);ENSG00000151150(ANK3);ENSG00000153822(KCNJ16);ENSG00000162989(KCNJ3);ENSG00000163485(ADORA1);ENSG00000163794(UCN);ENSG00000169245(CXCL10);ENSG00000171631(P2RY6)
GO:0032224	BP	positive regulation of synaptic transmission, cholinergic	1	1	2	4	0.000972863	0.028914288	ENSG00000128271(ADORA2A)	ENSG00000196569(LAMA2)
GO:0060018	BP	astrocyte fate commitment	0	2	2	4	0.000972863	0.028914288	-	ENSG00000125398(SOX9);ENSG00000162367(TAL1)
GO:0043266	BP	regulation of potassium ion transport	0	7	7	121	0.000973085	0.028914288	-	ENSG00000104783(KCNN4);ENSG00000105974(CAV1);ENSG00000123700(KCNJ2);ENSG00000151150(ANK3);ENSG00000153822(KCNJ16);ENSG00000162989(KCNJ3);ENSG00000163485(ADORA1)
GO:0001763	BP	morphogenesis of a branching structure	1	8	9	195	0.000974916	0.028914288	ENSG00000106031(HOXA13)	ENSG00000041982(TNC);ENSG00000074047(GLI2);ENSG00000125398(SOX9);ENSG00000145147(SLIT2);ENSG00000164056(SPRY1);ENSG00000164532(TBX20);ENSG00000183691(NOG);ENSG00000197467(COL13A1)
GO:0001667	BP	ameboidal-type cell migration	1	13	14	415	0.00100664	0.029667392	ENSG00000100292(HMOX1)	ENSG00000079385(CEACAM1);ENSG00000102760(RGCC);ENSG00000111348(ARHGDIB);ENSG00000115414(FN1);ENSG00000125398(SOX9);ENSG00000126785(RHOJ);ENSG00000132470(ITGB4);ENSG00000137440(FGFBP1);ENSG00000145147(SLIT2);ENSG00000154188(ANGPT1);ENSG00000169242(EFNA1);ENSG00000173269(MMRN2);ENSG00000179776(CDH5)
GO:0060199	CC	clathrin-sculpted glutamate transport vesicle	1	1	2	4	0.001017289	0.028009624	ENSG00000104888(SLC17A7)	ENSG00000067715(SYT1)
GO:0060203	CC	clathrin-sculpted glutamate transport vesicle membrane	1	1	2	4	0.001017289	0.028009624	ENSG00000104888(SLC17A7)	ENSG00000067715(SYT1)
GO:0010573	BP	vascular endothelial growth factor production	0	4	4	35	0.001023052	0.029776522	-	ENSG00000007952(NOX1);ENSG00000115008(IL1A);ENSG00000196562(SULF2);ENSG00000205336(ADGRG1)
GO:0010719	BP	negative regulation of epithelial to mesenchymal transition	0	4	4	35	0.001023052	0.029776522	-	ENSG00000125798(FOXA2);ENSG00000164056(SPRY1);ENSG00000169242(EFNA1);ENSG00000183691(NOG)
GO:0010941	BP	regulation of cell death	7	30	37	1701	0.001042639	0.030071804	ENSG00000100292(HMOX1);ENSG00000106031(HOXA13);ENSG00000107859(PITX3);ENSG00000128271(ADORA2A);ENSG00000135116(HRK);ENSG00000185345(PRKN);ENSG00000244734(HBB)	ENSG00000007952(NOX1);ENSG00000023445(BIRC3);ENSG00000074047(GLI2);ENSG00000102760(RGCC);ENSG00000105974(CAV1);ENSG00000112299(VNN1);ENSG00000115008(IL1A);ENSG00000117525(F3);ENSG00000118515(SGK1);ENSG00000121858(TNFSF10);ENSG00000125398(SOX9);ENSG00000126583(PRKCG);ENSG00000130762(ARHGEF16);ENSG00000131203(IDO1);ENSG00000136573(BLK);ENSG00000145147(SLIT2);ENSG00000154188(ANGPT1);ENSG00000155792(…
GO:0034764	BP	positive regulation of transmembrane transport	0	10	10	238	0.001059854	0.030071804	-	ENSG00000095637(SORBS1);ENSG00000104783(KCNN4);ENSG00000123700(KCNJ2);ENSG00000151150(ANK3);ENSG00000153822(KCNJ16);ENSG00000162989(KCNJ3);ENSG00000164362(TERT);ENSG00000169245(CXCL10);ENSG00000171631(P2RY6);ENSG00000189056(RELN)
GO:0098609	BP	cell-cell adhesion	2	21	23	883	0.00106169	0.030071804	ENSG00000128271(ADORA2A);ENSG00000244734(HBB)	ENSG00000013297(CLDN11);ENSG00000040731(CDH10);ENSG00000074047(GLI2);ENSG00000079385(CEACAM1);ENSG00000102524(TNFSF13B);ENSG00000102760(RGCC);ENSG00000105974(CAV1);ENSG00000112299(VNN1);ENSG00000113946(CLDN16);ENSG00000115008(IL1A);ENSG00000115414(FN1);ENSG00000125398(SOX9);ENSG00000125798(FOXA2);ENSG00000130707(ASS1);ENSG00000136573(BLK);ENSG00000151150(ANK3);ENSG00000162511(LAPTM5);ENSG00000179…
GO:0030003	BP	cellular cation homeostasis	6	13	19	668	0.001064245	0.030071804	ENSG00000066230(SLC9A3);ENSG00000100292(HMOX1);ENSG00000167723(TRPV3);ENSG00000169627(BOLA2B);ENSG00000182162(P2RY8);ENSG00000198417(MT1F)	ENSG00000007952(NOX1);ENSG00000064270(ATP2C2);ENSG00000079215(SLC1A3);ENSG00000105974(CAV1);ENSG00000113946(CLDN16);ENSG00000115008(IL1A);ENSG00000123700(KCNJ2);ENSG00000163485(ADORA1);ENSG00000169245(CXCL10);ENSG00000171631(P2RY6);ENSG00000173432(SAA1);ENSG00000179776(CDH5);ENSG00000180914(OXTR)
GO:0040017	BP	positive regulation of locomotion	1	16	17	565	0.001065284	0.030071804	ENSG00000100292(HMOX1)	ENSG00000058085(LAMC2);ENSG00000105974(CAV1);ENSG00000115414(FN1);ENSG00000117525(F3);ENSG00000125398(SOX9);ENSG00000126785(RHOJ);ENSG00000128512(DOCK4);ENSG00000137440(FGFBP1);ENSG00000145147(SLIT2);ENSG00000154188(ANGPT1);ENSG00000157368(IL34);ENSG00000164362(TERT);ENSG00000169245(CXCL10);ENSG00000171631(P2RY6);ENSG00000179776(CDH5);ENSG00000189056(RELN)
GO:0031226	CC	intrinsic component of plasma membrane	3	35	38	1723	0.001082665	0.028009624	ENSG00000128271(ADORA2A);ENSG00000167723(TRPV3);ENSG00000182162(P2RY8)	ENSG00000007952(NOX1);ENSG00000040731(CDH10);ENSG00000049249(TNFRSF9);ENSG00000079215(SLC1A3);ENSG00000079385(CEACAM1);ENSG00000104783(KCNN4);ENSG00000105974(CAV1);ENSG00000106952(TNFSF8);ENSG00000110848(CD69);ENSG00000117525(F3);ENSG00000121858(TNFSF10);ENSG00000123700(KCNJ2);ENSG00000128242(GAL3ST1);ENSG00000132329(RAMP1);ENSG00000132470(ITGB4);ENSG00000141934(PLPP2);ENSG00000144285(SCN1A);ENSG…
GO:0071248	BP	cellular response to metal ion	4	5	9	198	0.001085292	0.030453168	ENSG00000100292(HMOX1);ENSG00000124772(CPNE5);ENSG00000185345(PRKN);ENSG00000198417(MT1F)	ENSG00000067715(SYT1);ENSG00000068831(RASGRP2);ENSG00000132965(ALOX5AP);ENSG00000151150(ANK3);ENSG00000180176(TH)
GO:0051094	BP	positive regulation of developmental process	6	26	32	1403	0.001095839	0.030556453	ENSG00000100292(HMOX1);ENSG00000107859(PITX3);ENSG00000124772(CPNE5);ENSG00000138311(ZNF365);ENSG00000164188(RANBP3L);ENSG00000185345(PRKN)	ENSG00000058404(CAMK2B);ENSG00000067715(SYT1);ENSG00000074047(GLI2);ENSG00000079385(CEACAM1);ENSG00000102524(TNFSF13B);ENSG00000102760(RGCC);ENSG00000112299(VNN1);ENSG00000115008(IL1A);ENSG00000115414(FN1);ENSG00000117525(F3);ENSG00000125398(SOX9);ENSG00000125798(FOXA2);ENSG00000126785(RHOJ);ENSG00000134363(FST);ENSG00000137440(FGFBP1);ENSG00000145147(SLIT2);ENSG00000154175(ABI3BP);ENSG0000015736…
GO:0048812	BP	neuron projection morphogenesis	6	13	19	670	0.001102015	0.030556453	ENSG00000124772(CPNE5);ENSG00000128271(ADORA2A);ENSG00000138311(ZNF365);ENSG00000166963(MAP1A);ENSG00000185345(PRKN);ENSG00000241697(TMEFF1)	ENSG00000058085(LAMC2);ENSG00000058404(CAMK2B);ENSG00000067715(SYT1);ENSG00000074047(GLI2);ENSG00000115414(FN1);ENSG00000118515(SGK1);ENSG00000145147(SLIT2);ENSG00000151150(ANK3);ENSG00000169067(ACTBL2);ENSG00000169242(EFNA1);ENSG00000183691(NOG);ENSG00000189056(RELN);ENSG00000196569(LAMA2)
GO:0043194	CC	axon initial segment	1	2	3	16	0.001111029	0.028009624	ENSG00000166963(MAP1A)	ENSG00000144285(SCN1A);ENSG00000151150(ANK3)
GO:0043394	MF	proteoglycan binding	0	4	4	36	0.001149626	0.043430329	-	ENSG00000041982(TNC);ENSG00000115414(FN1);ENSG00000134363(FST);ENSG00000145147(SLIT2)
GO:0050878	BP	regulation of body fluid levels	2	14	16	519	0.001158998	0.031947444	ENSG00000128271(ADORA2A);ENSG00000244734(HBB)	ENSG00000079385(CEACAM1);ENSG00000104783(KCNN4);ENSG00000105974(CAV1);ENSG00000115414(FN1);ENSG00000117525(F3);ENSG00000125798(FOXA2);ENSG00000126583(PRKCG);ENSG00000136573(BLK);ENSG00000163485(ADORA1);ENSG00000163794(UCN);ENSG00000173432(SAA1);ENSG00000175591(P2RY2);ENSG00000180914(OXTR);ENSG00000197249(SERPINA1)
GO:0007264	BP	small GTPase mediated signal transduction	2	14	16	520	0.001182344	0.032316159	ENSG00000100292(HMOX1);ENSG00000182162(P2RY8)	ENSG00000068831(RASGRP2);ENSG00000104140(RHOV);ENSG00000111348(ARHGDIB);ENSG00000116574(RHOU);ENSG00000126785(RHOJ);ENSG00000128512(DOCK4);ENSG00000130762(ARHGEF16);ENSG00000136237(RAPGEF5);ENSG00000145147(SLIT2);ENSG00000146094(DOK3);ENSG00000164056(SPRY1);ENSG00000188277(C15orf62);ENSG00000189056(RELN);ENSG00000205336(ADGRG1)
GO:0032496	BP	response to lipopolysaccharide	2	10	12	329	0.001186167	0.032316159	ENSG00000136688(IL36G);ENSG00000136695(IL36RN)	ENSG00000115008(IL1A);ENSG00000124107(SLPI);ENSG00000124875(CXCL6);ENSG00000130707(ASS1);ENSG00000162892(IL24);ENSG00000163739(CXCL1);ENSG00000165474(GJB2);ENSG00000169245(CXCL10);ENSG00000180176(TH);ENSG00000277117(-)
GO:0055082	BP	cellular chemical homeostasis	6	16	22	838	0.001234282	0.033432641	ENSG00000066230(SLC9A3);ENSG00000100292(HMOX1);ENSG00000167723(TRPV3);ENSG00000169627(BOLA2B);ENSG00000182162(P2RY8);ENSG00000198417(MT1F)	ENSG00000007952(NOX1);ENSG00000064270(ATP2C2);ENSG00000079215(SLC1A3);ENSG00000105974(CAV1);ENSG00000113946(CLDN16);ENSG00000115008(IL1A);ENSG00000123700(KCNJ2);ENSG00000125798(FOXA2);ENSG00000163485(ADORA1);ENSG00000169245(CXCL10);ENSG00000171631(P2RY6);ENSG00000173432(SAA1);ENSG00000175591(P2RY2);ENSG00000179776(CDH5);ENSG00000180176(TH);ENSG00000180914(OXTR)
GO:0005149	MF	interleukin-1 receptor binding	2	1	3	17	0.001260598	0.045116133	ENSG00000136688(IL36G);ENSG00000136695(IL36RN)	ENSG00000115008(IL1A)
GO:0003176	BP	aortic valve development	0	4	4	37	0.001264783	0.034011165	-	ENSG00000125398(SOX9);ENSG00000145147(SLIT2);ENSG00000164532(TBX20);ENSG00000169242(EFNA1)
GO:0007589	BP	body fluid secretion	0	6	6	93	0.001277415	0.034011165	-	ENSG00000104783(KCNN4);ENSG00000105974(CAV1);ENSG00000163485(ADORA1);ENSG00000163794(UCN);ENSG00000175591(P2RY2);ENSG00000180914(OXTR)
GO:0010717	BP	regulation of epithelial to mesenchymal transition	0	6	6	93	0.001277415	0.034011165	-	ENSG00000102760(RGCC);ENSG00000125798(FOXA2);ENSG00000164056(SPRY1);ENSG00000164532(TBX20);ENSG00000169242(EFNA1);ENSG00000183691(NOG)
GO:0071219	BP	cellular response to molecule of bacterial origin	2	7	9	203	0.001291592	0.034194362	ENSG00000136688(IL36G);ENSG00000136695(IL36RN)	ENSG00000115008(IL1A);ENSG00000124875(CXCL6);ENSG00000130707(ASS1);ENSG00000162892(IL24);ENSG00000163739(CXCL1);ENSG00000169245(CXCL10);ENSG00000277117(-)
GO:0030335	BP	positive regulation of cell migration	1	15	16	525	0.001305141	0.034358934	ENSG00000100292(HMOX1)	ENSG00000058085(LAMC2);ENSG00000105974(CAV1);ENSG00000115414(FN1);ENSG00000117525(F3);ENSG00000125398(SOX9);ENSG00000126785(RHOJ);ENSG00000128512(DOCK4);ENSG00000137440(FGFBP1);ENSG00000154188(ANGPT1);ENSG00000157368(IL34);ENSG00000164362(TERT);ENSG00000169245(CXCL10);ENSG00000171631(P2RY6);ENSG00000179776(CDH5);ENSG00000189056(RELN)
GO:1903532	BP	positive regulation of secretion by cell	1	10	11	289	0.001345664	0.035072988	ENSG00000128271(ADORA2A)	ENSG00000067715(SYT1);ENSG00000102760(RGCC);ENSG00000104783(KCNN4);ENSG00000115008(IL1A);ENSG00000136573(BLK);ENSG00000137869(CYP19A1);ENSG00000163083(INHBB);ENSG00000163794(UCN);ENSG00000180914(OXTR);ENSG00000205809(KLRC2)
GO:0071772	BP	response to BMP	2	6	8	165	0.001354718	0.035072988	ENSG00000106031(HOXA13);ENSG00000135253(KCP)	ENSG00000105974(CAV1);ENSG00000125398(SOX9);ENSG00000134363(FST);ENSG00000164532(TBX20);ENSG00000179776(CDH5);ENSG00000183691(NOG)
GO:0071773	BP	cellular response to BMP stimulus	2	6	8	165	0.001354718	0.035072988	ENSG00000106031(HOXA13);ENSG00000135253(KCP)	ENSG00000105974(CAV1);ENSG00000125398(SOX9);ENSG00000134363(FST);ENSG00000164532(TBX20);ENSG00000179776(CDH5);ENSG00000183691(NOG)
GO:0032941	BP	secretion by tissue	0	4	4	38	0.001399467	0.035654012	-	ENSG00000104783(KCNN4);ENSG00000163485(ADORA1);ENSG00000163794(UCN);ENSG00000175591(P2RY2)
GO:0090049	BP	regulation of cell migration involved in sprouting angiogenesis	1	3	4	38	0.001399467	0.035654012	ENSG00000100292(HMOX1)	ENSG00000126785(RHOJ);ENSG00000137440(FGFBP1);ENSG00000173269(MMRN2)
GO:0120039	BP	plasma membrane bounded cell projection morphogenesis	6	13	19	684	0.001399987	0.035654012	ENSG00000124772(CPNE5);ENSG00000128271(ADORA2A);ENSG00000138311(ZNF365);ENSG00000166963(MAP1A);ENSG00000185345(PRKN);ENSG00000241697(TMEFF1)	ENSG00000058085(LAMC2);ENSG00000058404(CAMK2B);ENSG00000067715(SYT1);ENSG00000074047(GLI2);ENSG00000115414(FN1);ENSG00000118515(SGK1);ENSG00000145147(SLIT2);ENSG00000151150(ANK3);ENSG00000169067(ACTBL2);ENSG00000169242(EFNA1);ENSG00000183691(NOG);ENSG00000189056(RELN);ENSG00000196569(LAMA2)
GO:0048608	BP	reproductive structure development	1	13	14	431	0.001439609	0.036464903	ENSG00000106031(HOXA13)	ENSG00000041982(TNC);ENSG00000074047(GLI2);ENSG00000121858(TNFSF10);ENSG00000125398(SOX9);ENSG00000134363(FST);ENSG00000137869(CYP19A1);ENSG00000145147(SLIT2);ENSG00000163083(INHBB);ENSG00000163661(PTX3);ENSG00000165474(GJB2);ENSG00000183691(NOG);ENSG00000196074(SYCP2);ENSG00000205336(ADGRG1)
GO:0032989	BP	cellular component morphogenesis	7	14	21	795	0.001476651	0.036722538	ENSG00000124772(CPNE5);ENSG00000128271(ADORA2A);ENSG00000138311(ZNF365);ENSG00000163431(LMOD1);ENSG00000166963(MAP1A);ENSG00000185345(PRKN);ENSG00000241697(TMEFF1)	ENSG00000058085(LAMC2);ENSG00000058404(CAMK2B);ENSG00000067715(SYT1);ENSG00000074047(GLI2);ENSG00000115414(FN1);ENSG00000118515(SGK1);ENSG00000132470(ITGB4);ENSG00000145147(SLIT2);ENSG00000151150(ANK3);ENSG00000169067(ACTBL2);ENSG00000169242(EFNA1);ENSG00000183691(NOG);ENSG00000189056(RELN);ENSG00000196569(LAMA2)
GO:0009967	BP	positive regulation of signal transduction	6	30	36	1673	0.001483267	0.036722538	ENSG00000100292(HMOX1);ENSG00000128271(ADORA2A);ENSG00000135116(HRK);ENSG00000135253(KCP);ENSG00000182162(P2RY8);ENSG00000185345(PRKN)	ENSG00000007952(NOX1);ENSG00000023445(BIRC3);ENSG00000095637(SORBS1);ENSG00000103154(NECAB2);ENSG00000104783(KCNN4);ENSG00000105974(CAV1);ENSG00000115414(FN1);ENSG00000117525(F3);ENSG00000121858(TNFSF10);ENSG00000125398(SOX9);ENSG00000137440(FGFBP1);ENSG00000154188(ANGPT1);ENSG00000157368(IL34);ENSG00000162511(LAPTM5);ENSG00000162892(IL24);ENSG00000163083(INHBB);ENSG00000163362(INAVA);ENSG0000016…
GO:0060547	BP	negative regulation of necrotic cell death	0	3	3	18	0.001488367	0.036722538	-	ENSG00000023445(BIRC3);ENSG00000105974(CAV1);ENSG00000163794(UCN)
GO:0001960	BP	negative regulation of cytokine-mediated signaling pathway	1	4	5	65	0.001490323	0.036722538	ENSG00000136695(IL36RN)	ENSG00000105974(CAV1);ENSG00000117115(PADI2);ENSG00000130508(PXDN);ENSG00000145147(SLIT2)
GO:0001655	BP	urogenital system development	3	9	12	338	0.001490884	0.036722538	ENSG00000106031(HOXA13);ENSG00000140297(GCNT3);ENSG00000176928(GCNT4)	ENSG00000041982(TNC);ENSG00000074047(GLI2);ENSG00000125398(SOX9);ENSG00000130707(ASS1);ENSG00000145147(SLIT2);ENSG00000154188(ANGPT1);ENSG00000164056(SPRY1);ENSG00000183691(NOG);ENSG00000196562(SULF2)
GO:0048858	BP	cell projection morphogenesis	6	13	19	688	0.0014968	0.036722538	ENSG00000124772(CPNE5);ENSG00000128271(ADORA2A);ENSG00000138311(ZNF365);ENSG00000166963(MAP1A);ENSG00000185345(PRKN);ENSG00000241697(TMEFF1)	ENSG00000058085(LAMC2);ENSG00000058404(CAMK2B);ENSG00000067715(SYT1);ENSG00000074047(GLI2);ENSG00000115414(FN1);ENSG00000118515(SGK1);ENSG00000145147(SLIT2);ENSG00000151150(ANK3);ENSG00000169067(ACTBL2);ENSG00000169242(EFNA1);ENSG00000183691(NOG);ENSG00000189056(RELN);ENSG00000196569(LAMA2)
GO:0045236	MF	CXCR chemokine receptor binding	0	3	3	18	0.00149839	0.049915026	-	ENSG00000124875(CXCL6);ENSG00000163739(CXCL1);ENSG00000169245(CXCL10)
GO:0045785	BP	positive regulation of cell adhesion	0	14	14	434	0.001536033	0.037251223	-	ENSG00000074047(GLI2);ENSG00000102524(TNFSF13B);ENSG00000105974(CAV1);ENSG00000112299(VNN1);ENSG00000115008(IL1A);ENSG00000115414(FN1);ENSG00000125798(FOXA2);ENSG00000144810(COL8A1);ENSG00000151150(ANK3);ENSG00000154175(ABI3BP);ENSG00000154188(ANGPT1);ENSG00000173432(SAA1);ENSG00000205336(ADGRG1);ENSG00000277117(-)
GO:0061458	BP	reproductive system development	1	13	14	434	0.001536033	0.037251223	ENSG00000106031(HOXA13)	ENSG00000041982(TNC);ENSG00000074047(GLI2);ENSG00000121858(TNFSF10);ENSG00000125398(SOX9);ENSG00000134363(FST);ENSG00000137869(CYP19A1);ENSG00000145147(SLIT2);ENSG00000163083(INHBB);ENSG00000163661(PTX3);ENSG00000165474(GJB2);ENSG00000183691(NOG);ENSG00000196074(SYCP2);ENSG00000205336(ADGRG1)
GO:0010631	BP	epithelial cell migration	1	10	11	294	0.001542197	0.037251223	ENSG00000100292(HMOX1)	ENSG00000079385(CEACAM1);ENSG00000102760(RGCC);ENSG00000125398(SOX9);ENSG00000126785(RHOJ);ENSG00000137440(FGFBP1);ENSG00000145147(SLIT2);ENSG00000154188(ANGPT1);ENSG00000169242(EFNA1);ENSG00000173269(MMRN2);ENSG00000179776(CDH5)
GO:0022407	BP	regulation of cell-cell adhesion	1	13	14	435	0.001569349	0.03771266	ENSG00000128271(ADORA2A)	ENSG00000074047(GLI2);ENSG00000079385(CEACAM1);ENSG00000102524(TNFSF13B);ENSG00000102760(RGCC);ENSG00000105974(CAV1);ENSG00000112299(VNN1);ENSG00000115008(IL1A);ENSG00000125798(FOXA2);ENSG00000130707(ASS1);ENSG00000136573(BLK);ENSG00000151150(ANK3);ENSG00000162511(LAPTM5);ENSG00000277117(-)
GO:0033132	BP	negative regulation of glucokinase activity	1	1	2	5	0.001607676	0.037857124	ENSG00000185345(PRKN)	ENSG00000125798(FOXA2)
GO:0048550	BP	negative regulation of pinocytosis	0	2	2	5	0.001607676	0.037857124	-	ENSG00000105974(CAV1);ENSG00000155066(PROM2)
GO:0071504	BP	cellular response to heparin	0	2	2	5	0.001607676	0.037857124	-	ENSG00000125398(SOX9);ENSG00000145147(SLIT2)
GO:1903300	BP	negative regulation of hexokinase activity	1	1	2	5	0.001607676	0.037857124	ENSG00000185345(PRKN)	ENSG00000125798(FOXA2)
GO:0001609	MF	G protein-coupled adenosine receptor activity	1	1	2	5	0.001614898	0.049915026	ENSG00000128271(ADORA2A)	ENSG00000163485(ADORA1)
GO:0031802	MF	type 5 metabotropic glutamate receptor binding	1	1	2	5	0.001614898	0.049915026	ENSG00000128271(ADORA2A)	ENSG00000103154(NECAB2)
GO:0005887	CC	integral component of plasma membrane	3	33	36	1641	0.001624084	0.038896816	ENSG00000128271(ADORA2A);ENSG00000167723(TRPV3);ENSG00000182162(P2RY8)	ENSG00000007952(NOX1);ENSG00000040731(CDH10);ENSG00000049249(TNFRSF9);ENSG00000079215(SLC1A3);ENSG00000079385(CEACAM1);ENSG00000104783(KCNN4);ENSG00000105974(CAV1);ENSG00000106952(TNFSF8);ENSG00000110848(CD69);ENSG00000121858(TNFSF10);ENSG00000123700(KCNJ2);ENSG00000128242(GAL3ST1);ENSG00000132329(RAMP1);ENSG00000132470(ITGB4);ENSG00000141934(PLPP2);ENSG00000144285(SCN1A);ENSG00000147606(SLC26A7)…
GO:0048878	BP	chemical homeostasis	9	19	28	1200	0.00163732	0.038362416	ENSG00000066230(SLC9A3);ENSG00000100292(HMOX1);ENSG00000101670(LIPG);ENSG00000128271(ADORA2A);ENSG00000167723(TRPV3);ENSG00000169627(BOLA2B);ENSG00000182162(P2RY8);ENSG00000185345(PRKN);ENSG00000198417(MT1F)	ENSG00000007952(NOX1);ENSG00000064270(ATP2C2);ENSG00000079215(SLC1A3);ENSG00000105974(CAV1);ENSG00000113946(CLDN16);ENSG00000115008(IL1A);ENSG00000123700(KCNJ2);ENSG00000125798(FOXA2);ENSG00000130173(ANGPTL8);ENSG00000144063(MALL);ENSG00000151150(ANK3);ENSG00000163485(ADORA1);ENSG00000169245(CXCL10);ENSG00000171631(P2RY6);ENSG00000173432(SAA1);ENSG00000175591(P2RY2);ENSG00000179776(CDH5);ENSG0000…
GO:0006875	BP	cellular metal ion homeostasis	5	12	17	589	0.001663047	0.038617662	ENSG00000100292(HMOX1);ENSG00000167723(TRPV3);ENSG00000169627(BOLA2B);ENSG00000182162(P2RY8);ENSG00000198417(MT1F)	ENSG00000064270(ATP2C2);ENSG00000079215(SLC1A3);ENSG00000105974(CAV1);ENSG00000113946(CLDN16);ENSG00000115008(IL1A);ENSG00000123700(KCNJ2);ENSG00000163485(ADORA1);ENSG00000169245(CXCL10);ENSG00000171631(P2RY6);ENSG00000173432(SAA1);ENSG00000179776(CDH5);ENSG00000180914(OXTR)
GO:0090132	BP	epithelium migration	1	10	11	297	0.001671001	0.038617662	ENSG00000100292(HMOX1)	ENSG00000079385(CEACAM1);ENSG00000102760(RGCC);ENSG00000125398(SOX9);ENSG00000126785(RHOJ);ENSG00000137440(FGFBP1);ENSG00000145147(SLIT2);ENSG00000154188(ANGPT1);ENSG00000169242(EFNA1);ENSG00000173269(MMRN2);ENSG00000179776(CDH5)
GO:0003012	BP	muscle system process	2	12	14	438	0.001672938	0.038617662	ENSG00000100292(HMOX1);ENSG00000163431(LMOD1)	ENSG00000058404(CAMK2B);ENSG00000095637(SORBS1);ENSG00000105974(CAV1);ENSG00000123700(KCNJ2);ENSG00000128512(DOCK4);ENSG00000144285(SCN1A);ENSG00000162989(KCNJ3);ENSG00000163485(ADORA1);ENSG00000163794(UCN);ENSG00000164532(TBX20);ENSG00000180914(OXTR);ENSG00000196562(SULF2)
GO:0045429	BP	positive regulation of nitric oxide biosynthetic process	1	3	4	40	0.001698267	0.038838002	ENSG00000244734(HBB)	ENSG00000113492(AGXT2);ENSG00000130707(ASS1);ENSG00000163661(PTX3)
GO:0050806	BP	positive regulation of synaptic transmission	1	7	8	171	0.001699059	0.038838002	ENSG00000128271(ADORA2A)	ENSG00000067715(SYT1);ENSG00000079215(SLC1A3);ENSG00000126583(PRKCG);ENSG00000163485(ADORA1);ENSG00000180914(OXTR);ENSG00000189056(RELN);ENSG00000196569(LAMA2)
GO:0060602	BP	branch elongation of an epithelium	0	3	3	19	0.001750751	0.039825342	-	ENSG00000041982(TNC);ENSG00000125398(SOX9);ENSG00000164056(SPRY1)
GO:0016043	BP	cellular component organization	21	85	106	6546	0.001822682	0.041261289	ENSG00000005108(THSD7A);ENSG00000081059(TCF7);ENSG00000091536(MYO15A);ENSG00000100038(TOP3B);ENSG00000100292(HMOX1);ENSG00000101670(LIPG);ENSG00000104888(SLC17A7);ENSG00000106031(HOXA13);ENSG00000124772(CPNE5);ENSG00000128271(ADORA2A);ENSG00000135116(HRK);ENSG00000138311(ZNF365);ENSG00000163431(LMOD1);ENSG00000164744(SUN3);ENSG00000166246(C16orf71);ENSG00000166963(MAP1A);ENSG00000169627(BOLA2B);E…	ENSG00000007952(NOX1);ENSG00000013297(CLDN11);ENSG00000040731(CDH10);ENSG00000041982(TNC);ENSG00000058085(LAMC2);ENSG00000058404(CAMK2B);ENSG00000067715(SYT1);ENSG00000068831(RASGRP2);ENSG00000074047(GLI2);ENSG00000075886(TUBA3D);ENSG00000079385(CEACAM1);ENSG00000095637(SORBS1);ENSG00000099812(MISP);ENSG00000102760(RGCC);ENSG00000103154(NECAB2);ENSG00000103313(MEFV);ENSG00000104140(RHOV);ENSG0000…
GO:0015837	BP	amine transport	2	4	6	100	0.00185478	0.041573669	ENSG00000128271(ADORA2A);ENSG00000185345(PRKN)	ENSG00000067715(SYT1);ENSG00000163485(ADORA1);ENSG00000180176(TH);ENSG00000180914(OXTR)
GO:1904407	BP	positive regulation of nitric oxide metabolic process	1	3	4	41	0.001863097	0.041573669	ENSG00000244734(HBB)	ENSG00000113492(AGXT2);ENSG00000130707(ASS1);ENSG00000163661(PTX3)
GO:1905314	BP	semi-lunar valve development	0	4	4	41	0.001863097	0.041573669	-	ENSG00000125398(SOX9);ENSG00000145147(SLIT2);ENSG00000164532(TBX20);ENSG00000169242(EFNA1)
GO:0045178	CC	basal part of cell	0	5	5	67	0.001884937	0.042994524	-	ENSG00000013297(CLDN11);ENSG00000079215(SLC1A3);ENSG00000079385(CEACAM1);ENSG00000132470(ITGB4);ENSG00000151150(ANK3)
GO:0033209	BP	tumor necrosis factor-mediated signaling pathway	1	7	8	174	0.001895413	0.04189579	ENSG00000185345(PRKN)	ENSG00000023445(BIRC3);ENSG00000049249(TNFRSF9);ENSG00000102524(TNFSF13B);ENSG00000106952(TNFSF8);ENSG00000162511(LAPTM5);ENSG00000164761(TNFRSF11B);ENSG00000227507(LTB)
GO:1904064	BP	positive regulation of cation transmembrane transport	0	8	8	174	0.001895413	0.04189579	-	ENSG00000104783(KCNN4);ENSG00000123700(KCNJ2);ENSG00000151150(ANK3);ENSG00000153822(KCNJ16);ENSG00000162989(KCNJ3);ENSG00000169245(CXCL10);ENSG00000171631(P2RY6);ENSG00000189056(RELN)
GO:0001817	BP	regulation of cytokine production	2	18	20	757	0.001906031	0.041899122	ENSG00000100292(HMOX1);ENSG00000136695(IL36RN)	ENSG00000007952(NOX1);ENSG00000008517(IL32);ENSG00000023445(BIRC3);ENSG00000079385(CEACAM1);ENSG00000102760(RGCC);ENSG00000103313(MEFV);ENSG00000115008(IL1A);ENSG00000115414(FN1);ENSG00000117525(F3);ENSG00000124875(CXCL6);ENSG00000154188(ANGPT1);ENSG00000162511(LAPTM5);ENSG00000163083(INHBB);ENSG00000163362(INAVA);ENSG00000163794(UCN);ENSG00000173432(SAA1);ENSG00000196562(SULF2);ENSG00000227507(L…
GO:0007266	BP	Rho protein signal transduction	1	6	7	136	0.001913447	0.041899122	ENSG00000182162(P2RY8)	ENSG00000104140(RHOV);ENSG00000111348(ARHGDIB);ENSG00000116574(RHOU);ENSG00000126785(RHOJ);ENSG00000188277(C15orf62);ENSG00000205336(ADGRG1)
GO:0043268	BP	positive regulation of potassium ion transport	0	5	5	69	0.00194539	0.042009657	-	ENSG00000104783(KCNN4);ENSG00000123700(KCNJ2);ENSG00000153822(KCNJ16);ENSG00000162989(KCNJ3);ENSG00000163485(ADORA1)
GO:0060761	BP	negative regulation of response to cytokine stimulus	1	4	5	69	0.00194539	0.042009657	ENSG00000136695(IL36RN)	ENSG00000105974(CAV1);ENSG00000117115(PADI2);ENSG00000130508(PXDN);ENSG00000145147(SLIT2)
GO:0086003	BP	cardiac muscle cell contraction	0	5	5	69	0.00194539	0.042009657	-	ENSG00000105974(CAV1);ENSG00000123700(KCNJ2);ENSG00000144285(SCN1A);ENSG00000162989(KCNJ3);ENSG00000163485(ADORA1)
GO:0090130	BP	tissue migration	1	10	11	303	0.00195505	0.042024615	ENSG00000100292(HMOX1)	ENSG00000079385(CEACAM1);ENSG00000102760(RGCC);ENSG00000125398(SOX9);ENSG00000126785(RHOJ);ENSG00000137440(FGFBP1);ENSG00000145147(SLIT2);ENSG00000154188(ANGPT1);ENSG00000169242(EFNA1);ENSG00000173269(MMRN2);ENSG00000179776(CDH5)
GO:0032990	BP	cell part morphogenesis	6	13	19	705	0.001974423	0.042247247	ENSG00000124772(CPNE5);ENSG00000128271(ADORA2A);ENSG00000138311(ZNF365);ENSG00000166963(MAP1A);ENSG00000185345(PRKN);ENSG00000241697(TMEFF1)	ENSG00000058085(LAMC2);ENSG00000058404(CAMK2B);ENSG00000067715(SYT1);ENSG00000074047(GLI2);ENSG00000115414(FN1);ENSG00000118515(SGK1);ENSG00000145147(SLIT2);ENSG00000151150(ANK3);ENSG00000169067(ACTBL2);ENSG00000169242(EFNA1);ENSG00000183691(NOG);ENSG00000189056(RELN);ENSG00000196569(LAMA2)
GO:0008285	BP	negative regulation of cell population proliferation	2	17	19	707	0.002038278	0.042908941	ENSG00000100292(HMOX1);ENSG00000128271(ADORA2A)	ENSG00000049249(TNFRSF9);ENSG00000079385(CEACAM1);ENSG00000102760(RGCC);ENSG00000105974(CAV1);ENSG00000115008(IL1A);ENSG00000125398(SOX9);ENSG00000136573(BLK);ENSG00000137440(FGFBP1);ENSG00000154175(ABI3BP);ENSG00000162892(IL24);ENSG00000163485(ADORA1);ENSG00000163739(CXCL1);ENSG00000164056(SPRY1);ENSG00000179776(CDH5);ENSG00000183691(NOG);ENSG00000205336(ADGRG1);ENSG00000277117(-)
GO:0006936	BP	muscle contraction	1	11	12	351	0.002042806	0.042908941	ENSG00000163431(LMOD1)	ENSG00000095637(SORBS1);ENSG00000105974(CAV1);ENSG00000123700(KCNJ2);ENSG00000128512(DOCK4);ENSG00000144285(SCN1A);ENSG00000162989(KCNJ3);ENSG00000163485(ADORA1);ENSG00000163794(UCN);ENSG00000164532(TBX20);ENSG00000180914(OXTR);ENSG00000196562(SULF2)
GO:0006493	BP	protein O-linked glycosylation	3	3	6	102	0.002051245	0.042908941	ENSG00000119514(GALNT12);ENSG00000140297(GCNT3);ENSG00000176928(GCNT4)	ENSG00000070731(ST6GALNAC2);ENSG00000136542(GALNT5);ENSG00000215182(MUC5AC)
GO:2000147	BP	positive regulation of cell motility	1	15	16	549	0.002055298	0.042908941	ENSG00000100292(HMOX1)	ENSG00000058085(LAMC2);ENSG00000105974(CAV1);ENSG00000115414(FN1);ENSG00000117525(F3);ENSG00000125398(SOX9);ENSG00000126785(RHOJ);ENSG00000128512(DOCK4);ENSG00000137440(FGFBP1);ENSG00000154188(ANGPT1);ENSG00000157368(IL34);ENSG00000164362(TERT);ENSG00000169245(CXCL10);ENSG00000171631(P2RY6);ENSG00000179776(CDH5);ENSG00000189056(RELN)
GO:2001233	BP	regulation of apoptotic signaling pathway	4	9	13	399	0.002057498	0.042908941	ENSG00000100292(HMOX1);ENSG00000128271(ADORA2A);ENSG00000135116(HRK);ENSG00000185345(PRKN)	ENSG00000007952(NOX1);ENSG00000105974(CAV1);ENSG00000112299(VNN1);ENSG00000115008(IL1A);ENSG00000121858(TNFSF10);ENSG00000155792(DEPTOR);ENSG00000163083(INHBB);ENSG00000164362(TERT);ENSG00000183691(NOG)
GO:0050804	BP	modulation of chemical synaptic transmission	3	11	14	448	0.002060288	0.042908941	ENSG00000128271(ADORA2A);ENSG00000166963(MAP1A);ENSG00000185345(PRKN)	ENSG00000058404(CAMK2B);ENSG00000067715(SYT1);ENSG00000079215(SLC1A3);ENSG00000126583(PRKCG);ENSG00000149403(GRIK4);ENSG00000163485(ADORA1);ENSG00000163794(UCN);ENSG00000180914(OXTR);ENSG00000184985(SORCS2);ENSG00000189056(RELN);ENSG00000196569(LAMA2)
GO:0099177	BP	regulation of trans-synaptic signaling	3	11	14	449	0.002102811	0.043581164	ENSG00000128271(ADORA2A);ENSG00000166963(MAP1A);ENSG00000185345(PRKN)	ENSG00000058404(CAMK2B);ENSG00000067715(SYT1);ENSG00000079215(SLC1A3);ENSG00000126583(PRKCG);ENSG00000149403(GRIK4);ENSG00000163485(ADORA1);ENSG00000163794(UCN);ENSG00000180914(OXTR);ENSG00000184985(SORCS2);ENSG00000189056(RELN);ENSG00000196569(LAMA2)
GO:0042063	BP	gliogenesis	3	8	11	306	0.002111166	0.043581164	ENSG00000107859(PITX3);ENSG00000128271(ADORA2A);ENSG00000138311(ZNF365)	ENSG00000125398(SOX9);ENSG00000132470(ITGB4);ENSG00000157368(IL34);ENSG00000162367(TAL1);ENSG00000183691(NOG);ENSG00000189056(RELN);ENSG00000196569(LAMA2);ENSG00000205336(ADGRG1)
GO:0032940	BP	secretion by cell	6	24	30	1341	0.002123649	0.043646572	ENSG00000100292(HMOX1);ENSG00000128271(ADORA2A);ENSG00000179869(ABCA13);ENSG00000185345(PRKN);ENSG00000204386(NEU1);ENSG00000244734(HBB)	ENSG00000067715(SYT1);ENSG00000079385(CEACAM1);ENSG00000086730(LAT2);ENSG00000102760(RGCC);ENSG00000104783(KCNN4);ENSG00000112299(VNN1);ENSG00000115008(IL1A);ENSG00000115414(FN1);ENSG00000117115(PADI2);ENSG00000124107(SLPI);ENSG00000125798(FOXA2);ENSG00000126583(PRKCG);ENSG00000136573(BLK);ENSG00000137869(CYP19A1);ENSG00000146094(DOK3);ENSG00000163083(INHBB);ENSG00000163485(ADORA1);ENSG0000016366…
GO:0008284	BP	positive regulation of cell population proliferation	2	21	23	934	0.002196892	0.044936729	ENSG00000100292(HMOX1);ENSG00000107859(PITX3)	ENSG00000007952(NOX1);ENSG00000041982(TNC);ENSG00000058085(LAMC2);ENSG00000074047(GLI2);ENSG00000102524(TNFSF13B);ENSG00000115008(IL1A);ENSG00000115414(FN1);ENSG00000117525(F3);ENSG00000125398(SOX9);ENSG00000137440(FGFBP1);ENSG00000157368(IL34);ENSG00000162892(IL24);ENSG00000164362(TERT);ENSG00000164532(TBX20);ENSG00000169245(CXCL10);ENSG00000171631(P2RY6);ENSG00000178690(DYNAP);ENSG00000182585(E…
GO:0010942	BP	positive regulation of cell death	6	13	19	712	0.002205601	0.044936729	ENSG00000100292(HMOX1);ENSG00000106031(HOXA13);ENSG00000107859(PITX3);ENSG00000128271(ADORA2A);ENSG00000135116(HRK);ENSG00000244734(HBB)	ENSG00000007952(NOX1);ENSG00000102760(RGCC);ENSG00000105974(CAV1);ENSG00000117525(F3);ENSG00000121858(TNFSF10);ENSG00000130762(ARHGEF16);ENSG00000131203(IDO1);ENSG00000136573(BLK);ENSG00000145147(SLIT2);ENSG00000162511(LAPTM5);ENSG00000163083(INHBB);ENSG00000163485(ADORA1);ENSG00000164056(SPRY1)
GO:0002686	BP	negative regulation of leukocyte migration	1	3	4	43	0.002225385	0.045143527	ENSG00000100292(HMOX1)	ENSG00000117115(PADI2);ENSG00000145147(SLIT2);ENSG00000163485(ADORA1)
GO:0099056	CC	integral component of presynaptic membrane	1	4	5	70	0.002288235	0.049821126	ENSG00000128271(ADORA2A)	ENSG00000040731(CDH10);ENSG00000149403(GRIK4);ENSG00000162989(KCNJ3);ENSG00000163485(ADORA1)
GO:0006809	BP	nitric oxide biosynthetic process	1	4	5	72	0.002347857	0.047077867	ENSG00000244734(HBB)	ENSG00000105974(CAV1);ENSG00000113492(AGXT2);ENSG00000130707(ASS1);ENSG00000163661(PTX3)
GO:0086001	BP	cardiac muscle cell action potential	0	5	5	72	0.002347857	0.047077867	-	ENSG00000105974(CAV1);ENSG00000123700(KCNJ2);ENSG00000144285(SCN1A);ENSG00000151150(ANK3);ENSG00000162989(KCNJ3)
GO:0090050	BP	positive regulation of cell migration involved in sprouting angiogenesis	1	2	3	21	0.00235788	0.047077867	ENSG00000100292(HMOX1)	ENSG00000126785(RHOJ);ENSG00000137440(FGFBP1)
GO:0030182	BP	neuron differentiation	8	23	31	1412	0.002386643	0.047077867	ENSG00000107859(PITX3);ENSG00000124772(CPNE5);ENSG00000128271(ADORA2A);ENSG00000138311(ZNF365);ENSG00000139970(RTN1);ENSG00000166963(MAP1A);ENSG00000185345(PRKN);ENSG00000241697(TMEFF1)	ENSG00000041982(TNC);ENSG00000058085(LAMC2);ENSG00000058404(CAMK2B);ENSG00000067715(SYT1);ENSG00000074047(GLI2);ENSG00000079215(SLC1A3);ENSG00000115414(FN1);ENSG00000118515(SGK1);ENSG00000125398(SOX9);ENSG00000125798(FOXA2);ENSG00000136573(BLK);ENSG00000145147(SLIT2);ENSG00000151150(ANK3);ENSG00000153292(ADGRF1);ENSG00000162367(TAL1);ENSG00000163794(UCN);ENSG00000164532(TBX20);ENSG00000169067(ACT…
GO:0002248	BP	connective tissue replacement involved in inflammatory response wound healing	0	2	2	6	0.002391065	0.047077867	-	ENSG00000115008(IL1A);ENSG00000154175(ABI3BP)
GO:0021800	BP	cerebral cortex tangential migration	0	2	2	6	0.002391065	0.047077867	-	ENSG00000145147(SLIT2);ENSG00000189056(RELN)
GO:0032222	BP	regulation of synaptic transmission, cholinergic	1	1	2	6	0.002391065	0.047077867	ENSG00000128271(ADORA2A)	ENSG00000196569(LAMA2)
GO:0001665	MF	alpha-N-acetylgalactosaminide alpha-2,6-sialyltransferase activity	0	2	2	6	0.002401755	0.071008402	-	ENSG00000070731(ST6GALNAC2);ENSG00000117069(ST6GALNAC5)
GO:0061138	BP	morphogenesis of a branching epithelium	1	7	8	181	0.002423421	0.047515282	ENSG00000106031(HOXA13)	ENSG00000041982(TNC);ENSG00000074047(GLI2);ENSG00000125398(SOX9);ENSG00000145147(SLIT2);ENSG00000164056(SPRY1);ENSG00000164532(TBX20);ENSG00000183691(NOG)
GO:1901379	BP	regulation of potassium ion transmembrane transport	0	6	6	106	0.00249092	0.048450665	-	ENSG00000104783(KCNN4);ENSG00000105974(CAV1);ENSG00000123700(KCNJ2);ENSG00000151150(ANK3);ENSG00000153822(KCNJ16);ENSG00000162989(KCNJ3)
GO:0010648	BP	negative regulation of cell communication	3	28	31	1416	0.002491808	0.048450665	ENSG00000100292(HMOX1);ENSG00000136695(IL36RN);ENSG00000185345(PRKN)	ENSG00000074047(GLI2);ENSG00000079385(CEACAM1);ENSG00000103154(NECAB2);ENSG00000105974(CAV1);ENSG00000112299(VNN1);ENSG00000115008(IL1A);ENSG00000117115(PADI2);ENSG00000121858(TNFSF10);ENSG00000125398(SOX9);ENSG00000130508(PXDN);ENSG00000134363(FST);ENSG00000145147(SLIT2);ENSG00000146678(IGFBP1);ENSG00000155792(DEPTOR);ENSG00000162511(LAPTM5);ENSG00000163083(INHBB);ENSG00000163485(ADORA1);ENSG000…
GO:0023057	BP	negative regulation of signaling	3	28	31	1419	0.002573279	0.049828031	ENSG00000100292(HMOX1);ENSG00000136695(IL36RN);ENSG00000185345(PRKN)	ENSG00000074047(GLI2);ENSG00000079385(CEACAM1);ENSG00000103154(NECAB2);ENSG00000105974(CAV1);ENSG00000112299(VNN1);ENSG00000115008(IL1A);ENSG00000117115(PADI2);ENSG00000121858(TNFSF10);ENSG00000125398(SOX9);ENSG00000130508(PXDN);ENSG00000134363(FST);ENSG00000145147(SLIT2);ENSG00000146678(IGFBP1);ENSG00000155792(DEPTOR);ENSG00000162511(LAPTM5);ENSG00000163083(INHBB);ENSG00000163485(ADORA1);ENSG000…
GO:0030199	BP	collagen fibril organization	0	6	6	107	0.002611123	0.050352766	-	ENSG00000058085(LAMC2);ENSG00000130508(PXDN);ENSG00000132470(ITGB4);ENSG00000138131(LOXL4);ENSG00000144810(COL8A1);ENSG00000197467(COL13A1)
GO:0071241	BP	cellular response to inorganic substance	4	5	9	226	0.002684905	0.051563389	ENSG00000100292(HMOX1);ENSG00000124772(CPNE5);ENSG00000185345(PRKN);ENSG00000198417(MT1F)	ENSG00000067715(SYT1);ENSG00000068831(RASGRP2);ENSG00000132965(ALOX5AP);ENSG00000151150(ANK3);ENSG00000180176(TH)
GO:0090280	BP	positive regulation of calcium ion import	1	2	3	22	0.002704452	0.051726782	ENSG00000167723(TRPV3)	ENSG00000064270(ATP2C2);ENSG00000163794(UCN)
GO:0001614	MF	purinergic nucleotide receptor activity	1	2	3	22	0.002722385	0.07120085	ENSG00000182162(P2RY8)	ENSG00000171631(P2RY6);ENSG00000175591(P2RY2)
GO:0005242	MF	inward rectifier potassium channel activity	0	3	3	22	0.002722385	0.07120085	-	ENSG00000123700(KCNJ2);ENSG00000153822(KCNJ16);ENSG00000162989(KCNJ3)
GO:0016502	MF	nucleotide receptor activity	1	2	3	22	0.002722385	0.07120085	ENSG00000182162(P2RY8)	ENSG00000171631(P2RY6);ENSG00000175591(P2RY2)
GO:0046717	BP	acid secretion	1	5	6	108	0.002735629	0.052110388	ENSG00000128271(ADORA2A)	ENSG00000118515(SGK1);ENSG00000147606(SLC26A7);ENSG00000163485(ADORA1);ENSG00000163794(UCN);ENSG00000180914(OXTR)
GO:0010001	BP	glial cell differentiation	2	7	9	227	0.002765242	0.052461231	ENSG00000128271(ADORA2A);ENSG00000138311(ZNF365)	ENSG00000125398(SOX9);ENSG00000132470(ITGB4);ENSG00000157368(IL34);ENSG00000162367(TAL1);ENSG00000183691(NOG);ENSG00000189056(RELN);ENSG00000196569(LAMA2)
GO:0051272	BP	positive regulation of cellular component movement	1	15	16	567	0.002830181	0.053100814	ENSG00000100292(HMOX1)	ENSG00000058085(LAMC2);ENSG00000105974(CAV1);ENSG00000115414(FN1);ENSG00000117525(F3);ENSG00000125398(SOX9);ENSG00000126785(RHOJ);ENSG00000128512(DOCK4);ENSG00000137440(FGFBP1);ENSG00000154188(ANGPT1);ENSG00000157368(IL34);ENSG00000164362(TERT);ENSG00000169245(CXCL10);ENSG00000171631(P2RY6);ENSG00000179776(CDH5);ENSG00000189056(RELN)
GO:0030336	BP	negative regulation of cell migration	1	9	10	272	0.002833156	0.053100814	ENSG00000100292(HMOX1)	ENSG00000102760(RGCC);ENSG00000111348(ARHGDIB);ENSG00000117115(PADI2);ENSG00000145147(SLIT2);ENSG00000162892(IL24);ENSG00000163485(ADORA1);ENSG00000173269(MMRN2);ENSG00000183691(NOG);ENSG00000205336(ADGRG1)
GO:0048762	BP	mesenchymal cell differentiation	1	8	9	228	0.002847471	0.053100814	ENSG00000164188(RANBP3L)	ENSG00000102760(RGCC);ENSG00000115414(FN1);ENSG00000125398(SOX9);ENSG00000125798(FOXA2);ENSG00000164056(SPRY1);ENSG00000164532(TBX20);ENSG00000169242(EFNA1);ENSG00000183691(NOG)
GO:0071216	BP	cellular response to biotic stimulus	2	7	9	228	0.002847471	0.053100814	ENSG00000136688(IL36G);ENSG00000136695(IL36RN)	ENSG00000115008(IL1A);ENSG00000124875(CXCL6);ENSG00000130707(ASS1);ENSG00000162892(IL24);ENSG00000163739(CXCL1);ENSG00000169245(CXCL10);ENSG00000277117(-)
GO:0043300	BP	regulation of leukocyte degranulation	1	3	4	46	0.002855614	0.053100814	ENSG00000100292(HMOX1)	ENSG00000079385(CEACAM1);ENSG00000136573(BLK);ENSG00000205809(KLRC2)
GO:0006950	BP	response to stress	12	60	72	4154	0.002885581	0.053445979	ENSG00000100292(HMOX1);ENSG00000107859(PITX3);ENSG00000128271(ADORA2A);ENSG00000135973(GPR45);ENSG00000136688(IL36G);ENSG00000136695(IL36RN);ENSG00000138311(ZNF365);ENSG00000167723(TRPV3);ENSG00000185345(PRKN);ENSG00000198417(MT1F);ENSG00000244734(HBB);ENSG00000249884(RNF103-CHMP3)	ENSG00000007952(NOX1);ENSG00000008517(IL32);ENSG00000023445(BIRC3);ENSG00000041982(TNC);ENSG00000058404(CAMK2B);ENSG00000079215(SLC1A3);ENSG00000079385(CEACAM1);ENSG00000102760(RGCC);ENSG00000103313(MEFV);ENSG00000104783(KCNN4);ENSG00000105974(CAV1);ENSG00000106952(TNFSF8);ENSG00000112299(VNN1);ENSG00000115008(IL1A);ENSG00000115414(FN1);ENSG00000116183(PAPPA2);ENSG00000117525(F3);ENSG00000118898(…
GO:0043269	BP	regulation of ion transport	3	16	19	730	0.002907221	0.053634802	ENSG00000128271(ADORA2A);ENSG00000167723(TRPV3);ENSG00000185345(PRKN)	ENSG00000007952(NOX1);ENSG00000058404(CAMK2B);ENSG00000064270(ATP2C2);ENSG00000067715(SYT1);ENSG00000104783(KCNN4);ENSG00000105974(CAV1);ENSG00000123700(KCNJ2);ENSG00000144285(SCN1A);ENSG00000151150(ANK3);ENSG00000153822(KCNJ16);ENSG00000162989(KCNJ3);ENSG00000163485(ADORA1);ENSG00000163794(UCN);ENSG00000169245(CXCL10);ENSG00000171631(P2RY6);ENSG00000189056(RELN)
GO:0040013	BP	negative regulation of locomotion	2	9	11	320	0.002979492	0.054752551	ENSG00000100292(HMOX1);ENSG00000128271(ADORA2A)	ENSG00000102760(RGCC);ENSG00000111348(ARHGDIB);ENSG00000117115(PADI2);ENSG00000145147(SLIT2);ENSG00000162892(IL24);ENSG00000163485(ADORA1);ENSG00000173269(MMRN2);ENSG00000183691(NOG);ENSG00000205336(ADGRG1)
GO:0048468	BP	cell development	10	33	43	2191	0.002991296	0.054754731	ENSG00000106031(HOXA13);ENSG00000107859(PITX3);ENSG00000124772(CPNE5);ENSG00000128271(ADORA2A);ENSG00000138311(ZNF365);ENSG00000144671(SLC22A14);ENSG00000163431(LMOD1);ENSG00000166963(MAP1A);ENSG00000185345(PRKN);ENSG00000241697(TMEFF1)	ENSG00000041982(TNC);ENSG00000058085(LAMC2);ENSG00000058404(CAMK2B);ENSG00000067715(SYT1);ENSG00000074047(GLI2);ENSG00000079215(SLC1A3);ENSG00000115008(IL1A);ENSG00000115414(FN1);ENSG00000118515(SGK1);ENSG00000125398(SOX9);ENSG00000130173(ANGPTL8);ENSG00000132470(ITGB4);ENSG00000136573(BLK);ENSG00000145147(SLIT2);ENSG00000151150(ANK3);ENSG00000153292(ADGRF1);ENSG00000157368(IL34);ENSG00000162367(…
GO:0016338	BP	calcium-independent cell-cell adhesion via plasma membrane cell-adhesion molecules	0	3	3	23	0.003080834	0.055910051	-	ENSG00000013297(CLDN11);ENSG00000113946(CLDN16);ENSG00000181885(CLDN7)
GO:1903861	BP	positive regulation of dendrite extension	2	1	3	23	0.003080834	0.055910051	ENSG00000124772(CPNE5);ENSG00000185345(PRKN)	ENSG00000067715(SYT1)
GO:1904036	BP	negative regulation of epithelial cell apoptotic process	1	3	4	47	0.003090206	0.055910051	ENSG00000100292(HMOX1)	ENSG00000154188(ANGPT1);ENSG00000164362(TERT);ENSG00000179776(CDH5)
GO:0046209	BP	nitric oxide metabolic process	1	4	5	77	0.003148378	0.056743451	ENSG00000244734(HBB)	ENSG00000105974(CAV1);ENSG00000113492(AGXT2);ENSG00000130707(ASS1);ENSG00000163661(PTX3)
GO:0034767	BP	positive regulation of ion transmembrane transport	0	8	8	189	0.003161129	0.05675498	-	ENSG00000104783(KCNN4);ENSG00000123700(KCNJ2);ENSG00000151150(ANK3);ENSG00000153822(KCNJ16);ENSG00000162989(KCNJ3);ENSG00000169245(CXCL10);ENSG00000171631(P2RY6);ENSG00000189056(RELN)
GO:0007399	BP	nervous system development	9	38	47	2461	0.003203742	0.05730051	ENSG00000104888(SLC17A7);ENSG00000107859(PITX3);ENSG00000124772(CPNE5);ENSG00000128271(ADORA2A);ENSG00000138311(ZNF365);ENSG00000139970(RTN1);ENSG00000166963(MAP1A);ENSG00000185345(PRKN);ENSG00000241697(TMEFF1)	ENSG00000013297(CLDN11);ENSG00000041982(TNC);ENSG00000058085(LAMC2);ENSG00000058404(CAMK2B);ENSG00000067715(SYT1);ENSG00000074047(GLI2);ENSG00000079215(SLC1A3);ENSG00000115414(FN1);ENSG00000117115(PADI2);ENSG00000118515(SGK1);ENSG00000125398(SOX9);ENSG00000125798(FOXA2);ENSG00000126583(PRKCG);ENSG00000128242(GAL3ST1);ENSG00000132470(ITGB4);ENSG00000136237(RAPGEF5);ENSG00000136573(BLK);ENSG0000014…
GO:0001837	BP	epithelial to mesenchymal transition	0	7	7	150	0.003317262	0.057359394	-	ENSG00000102760(RGCC);ENSG00000125398(SOX9);ENSG00000125798(FOXA2);ENSG00000164056(SPRY1);ENSG00000164532(TBX20);ENSG00000169242(EFNA1);ENSG00000183691(NOG)
GO:0007043	BP	cell-cell junction assembly	0	7	7	150	0.003317262	0.057359394	-	ENSG00000013297(CLDN11);ENSG00000040731(CDH10);ENSG00000105974(CAV1);ENSG00000113946(CLDN16);ENSG00000165474(GJB2);ENSG00000179776(CDH5);ENSG00000181885(CLDN7)
GO:0015939	BP	pantothenate metabolic process	0	2	2	7	0.003319137	0.057359394	-	ENSG00000112299(VNN1);ENSG00000112303(VNN2)
GO:0060455	BP	negative regulation of gastric acid secretion	0	2	2	7	0.003319137	0.057359394	-	ENSG00000163794(UCN);ENSG00000180914(OXTR)
GO:0060729	BP	intestinal epithelial structure maintenance	0	2	2	7	0.003319137	0.057359394	-	ENSG00000125398(SOX9);ENSG00000163362(INAVA)
GO:0061669	BP	spontaneous neurotransmitter secretion	1	1	2	7	0.003319137	0.057359394	ENSG00000185345(PRKN)	ENSG00000067715(SYT1)
GO:0070100	BP	negative regulation of chemokine-mediated signaling pathway	0	2	2	7	0.003319137	0.057359394	-	ENSG00000117115(PADI2);ENSG00000145147(SLIT2)
GO:0071455	BP	cellular response to hyperoxia	0	2	2	7	0.003319137	0.057359394	-	ENSG00000007952(NOX1);ENSG00000105974(CAV1)
GO:0071503	BP	response to heparin	0	2	2	7	0.003319137	0.057359394	-	ENSG00000125398(SOX9);ENSG00000145147(SLIT2)
GO:2001057	BP	reactive nitrogen species metabolic process	1	4	5	78	0.00332944	0.057359394	ENSG00000244734(HBB)	ENSG00000105974(CAV1);ENSG00000113492(AGXT2);ENSG00000130707(ASS1);ENSG00000163661(PTX3)
GO:0042392	MF	sphingosine-1-phosphate phosphatase activity	0	2	2	7	0.003333903	0.083964956	-	ENSG00000141934(PLPP2);ENSG00000163082(SGPP2)
GO:0048699	BP	generation of neurons	8	25	33	1570	0.00342746	0.058641072	ENSG00000107859(PITX3);ENSG00000124772(CPNE5);ENSG00000128271(ADORA2A);ENSG00000138311(ZNF365);ENSG00000139970(RTN1);ENSG00000166963(MAP1A);ENSG00000185345(PRKN);ENSG00000241697(TMEFF1)	ENSG00000041982(TNC);ENSG00000058085(LAMC2);ENSG00000058404(CAMK2B);ENSG00000067715(SYT1);ENSG00000074047(GLI2);ENSG00000079215(SLC1A3);ENSG00000115414(FN1);ENSG00000118515(SGK1);ENSG00000125398(SOX9);ENSG00000125798(FOXA2);ENSG00000136573(BLK);ENSG00000145147(SLIT2);ENSG00000151150(ANK3);ENSG00000153292(ADGRF1);ENSG00000157368(IL34);ENSG00000162367(TAL1);ENSG00000163794(UCN);ENSG00000164532(TBX2…
GO:0030029	BP	actin filament-based process	4	16	20	797	0.003433122	0.058641072	ENSG00000005108(THSD7A);ENSG00000091536(MYO15A);ENSG00000163431(LMOD1);ENSG00000185345(PRKN)	ENSG00000095637(SORBS1);ENSG00000102760(RGCC);ENSG00000105974(CAV1);ENSG00000111348(ARHGDIB);ENSG00000123700(KCNJ2);ENSG00000126785(RHOJ);ENSG00000126878(AIF1L);ENSG00000144285(SCN1A);ENSG00000145147(SLIT2);ENSG00000162989(KCNJ3);ENSG00000163485(ADORA1);ENSG00000163739(CXCL1);ENSG00000169067(ACTBL2);ENSG00000171219(CDC42BPG);ENSG00000172159(FRMD3);ENSG00000188277(C15orf62)
GO:0048754	BP	branching morphogenesis of an epithelial tube	0	7	7	151	0.003441377	0.058641072	-	ENSG00000041982(TNC);ENSG00000074047(GLI2);ENSG00000125398(SOX9);ENSG00000145147(SLIT2);ENSG00000164056(SPRY1);ENSG00000164532(TBX20);ENSG00000183691(NOG)
GO:0030509	BP	BMP signaling pathway	2	5	7	152	0.003569003	0.060416749	ENSG00000106031(HOXA13);ENSG00000135253(KCP)	ENSG00000105974(CAV1);ENSG00000134363(FST);ENSG00000164532(TBX20);ENSG00000179776(CDH5);ENSG00000183691(NOG)
GO:0007548	BP	sex differentiation	1	9	10	281	0.00357137	0.060416749	ENSG00000106031(HOXA13)	ENSG00000121858(TNFSF10);ENSG00000125398(SOX9);ENSG00000134363(FST);ENSG00000137869(CYP19A1);ENSG00000145147(SLIT2);ENSG00000163083(INHBB);ENSG00000163661(PTX3);ENSG00000196074(SYCP2);ENSG00000205336(ADGRG1)
GO:1904018	BP	positive regulation of vasculature development	1	7	8	193	0.00359009	0.060433851	ENSG00000100292(HMOX1)	ENSG00000079385(CEACAM1);ENSG00000115008(IL1A);ENSG00000117525(F3);ENSG00000126785(RHOJ);ENSG00000137440(FGFBP1);ENSG00000164362(TERT);ENSG00000179776(CDH5)
GO:0014075	BP	response to amine	1	3	4	49	0.003598174	0.060433851	ENSG00000128271(ADORA2A)	ENSG00000130707(ASS1);ENSG00000180176(TH);ENSG00000180914(OXTR)
GO:0032813	MF	tumor necrosis factor receptor superfamily binding	0	4	4	49	0.003629031	0.088133608	-	ENSG00000102524(TNFSF13B);ENSG00000106952(TNFSF8);ENSG00000121858(TNFSF10);ENSG00000227507(LTB)
GO:0098590	CC	plasma membrane region	4	24	28	1240	0.003679443	0.073447642	ENSG00000066230(SLC9A3);ENSG00000100292(HMOX1);ENSG00000128271(ADORA2A);ENSG00000131242(RAB11FIP4)	ENSG00000040731(CDH10);ENSG00000067715(SYT1);ENSG00000068831(RASGRP2);ENSG00000079215(SLC1A3);ENSG00000079385(CEACAM1);ENSG00000105974(CAV1);ENSG00000115414(FN1);ENSG00000116183(PAPPA2);ENSG00000126583(PRKCG);ENSG00000126878(AIF1L);ENSG00000132470(ITGB4);ENSG00000141934(PLPP2);ENSG00000147606(SLC26A7);ENSG00000149403(GRIK4);ENSG00000151150(ANK3);ENSG00000153822(KCNJ16);ENSG00000155066(PROM2);ENSG…
GO:0001932	BP	regulation of protein phosphorylation	2	29	31	1454	0.003706555	0.061983181	ENSG00000128271(ADORA2A);ENSG00000185345(PRKN)	ENSG00000007952(NOX1);ENSG00000079385(CEACAM1);ENSG00000102760(RGCC);ENSG00000103154(NECAB2);ENSG00000105974(CAV1);ENSG00000115414(FN1);ENSG00000125398(SOX9);ENSG00000145147(SLIT2);ENSG00000154188(ANGPT1);ENSG00000155066(PROM2);ENSG00000155792(DEPTOR);ENSG00000157368(IL34);ENSG00000162511(LAPTM5);ENSG00000162892(IL24);ENSG00000163083(INHBB);ENSG00000163362(INAVA);ENSG00000163485(ADORA1);ENSG00000…
GO:0048666	BP	neuron development	7	19	26	1151	0.003716874	0.061983181	ENSG00000107859(PITX3);ENSG00000124772(CPNE5);ENSG00000128271(ADORA2A);ENSG00000138311(ZNF365);ENSG00000166963(MAP1A);ENSG00000185345(PRKN);ENSG00000241697(TMEFF1)	ENSG00000041982(TNC);ENSG00000058085(LAMC2);ENSG00000058404(CAMK2B);ENSG00000067715(SYT1);ENSG00000074047(GLI2);ENSG00000079215(SLC1A3);ENSG00000115414(FN1);ENSG00000118515(SGK1);ENSG00000136573(BLK);ENSG00000145147(SLIT2);ENSG00000151150(ANK3);ENSG00000153292(ADGRF1);ENSG00000163794(UCN);ENSG00000169067(ACTBL2);ENSG00000169242(EFNA1);ENSG00000180176(TH);ENSG00000183691(NOG);ENSG00000189056(RELN)…
GO:1904019	BP	epithelial cell apoptotic process	1	5	6	115	0.003735711	0.062076393	ENSG00000100292(HMOX1)	ENSG00000007968(E2F2);ENSG00000102760(RGCC);ENSG00000154188(ANGPT1);ENSG00000164362(TERT);ENSG00000179776(CDH5)
GO:0140352	BP	export from cell	6	24	30	1394	0.003762701	0.062303953	ENSG00000100292(HMOX1);ENSG00000128271(ADORA2A);ENSG00000179869(ABCA13);ENSG00000185345(PRKN);ENSG00000204386(NEU1);ENSG00000244734(HBB)	ENSG00000067715(SYT1);ENSG00000079385(CEACAM1);ENSG00000086730(LAT2);ENSG00000102760(RGCC);ENSG00000104783(KCNN4);ENSG00000112299(VNN1);ENSG00000115008(IL1A);ENSG00000115414(FN1);ENSG00000117115(PADI2);ENSG00000124107(SLPI);ENSG00000125798(FOXA2);ENSG00000126583(PRKCG);ENSG00000136573(BLK);ENSG00000137869(CYP19A1);ENSG00000146094(DOK3);ENSG00000163083(INHBB);ENSG00000163485(ADORA1);ENSG0000016366…
GO:0050731	BP	positive regulation of peptidyl-tyrosine phosphorylation	0	8	8	195	0.003820817	0.063043487	-	ENSG00000154188(ANGPT1);ENSG00000157368(IL34);ENSG00000162892(IL24);ENSG00000163485(ADORA1);ENSG00000169242(EFNA1);ENSG00000175920(DOK7);ENSG00000182585(EPGN);ENSG00000189056(RELN)
GO:0042133	BP	neurotransmitter metabolic process	1	6	7	154	0.003835038	0.063056097	ENSG00000244734(HBB)	ENSG00000079215(SLC1A3);ENSG00000105974(CAV1);ENSG00000113492(AGXT2);ENSG00000130707(ASS1);ENSG00000163661(PTX3);ENSG00000180176(TH)
GO:0060425	BP	lung morphogenesis	0	4	4	50	0.003872207	0.063444618	-	ENSG00000041982(TNC);ENSG00000125398(SOX9);ENSG00000164056(SPRY1);ENSG00000183691(NOG)
GO:0098889	CC	intrinsic component of presynaptic membrane	1	4	5	79	0.003873812	0.073447642	ENSG00000128271(ADORA2A)	ENSG00000040731(CDH10);ENSG00000149403(GRIK4);ENSG00000162989(KCNJ3);ENSG00000163485(ADORA1)
GO:0009925	CC	basal plasma membrane	0	4	4	49	0.00389997	0.073447642	-	ENSG00000079215(SLC1A3);ENSG00000079385(CEACAM1);ENSG00000132470(ITGB4);ENSG00000151150(ANK3)
GO:0010996	BP	response to auditory stimulus	0	3	3	25	0.003926157	0.064104432	-	ENSG00000079215(SLC1A3);ENSG00000163794(UCN);ENSG00000169245(CXCL10)
GO:1903305	BP	regulation of regulated secretory pathway	2	5	7	155	0.003973575	0.064653372	ENSG00000100292(HMOX1);ENSG00000128271(ADORA2A)	ENSG00000067715(SYT1);ENSG00000079385(CEACAM1);ENSG00000126583(PRKCG);ENSG00000136573(BLK);ENSG00000205809(KLRC2)
GO:0043025	CC	neuronal cell body	4	11	15	522	0.00398672	0.073447642	ENSG00000107859(PITX3);ENSG00000124772(CPNE5);ENSG00000128271(ADORA2A);ENSG00000166963(MAP1A)	ENSG00000079215(SLC1A3);ENSG00000104783(KCNN4);ENSG00000123700(KCNJ2);ENSG00000130707(ASS1);ENSG00000144285(SCN1A);ENSG00000154678(PDE1C);ENSG00000163485(ADORA1);ENSG00000163794(UCN);ENSG00000167281(RBFOX3);ENSG00000180176(TH);ENSG00000184985(SORCS2)
GO:0086002	BP	cardiac muscle cell action potential involved in contraction	0	4	4	51	0.004160034	0.067220418	-	ENSG00000105974(CAV1);ENSG00000123700(KCNJ2);ENSG00000144285(SCN1A);ENSG00000162989(KCNJ3)
GO:2000351	BP	regulation of endothelial cell apoptotic process	0	4	4	51	0.004160034	0.067220418	-	ENSG00000102760(RGCC);ENSG00000154188(ANGPT1);ENSG00000164362(TERT);ENSG00000179776(CDH5)
GO:0006813	BP	potassium ion transport	1	8	9	242	0.004215102	0.067443412	ENSG00000066230(SLC9A3)	ENSG00000079215(SLC1A3);ENSG00000104783(KCNN4);ENSG00000105974(CAV1);ENSG00000123700(KCNJ2);ENSG00000151150(ANK3);ENSG00000153822(KCNJ16);ENSG00000162989(KCNJ3);ENSG00000163485(ADORA1)
GO:0007613	BP	memory	1	5	6	118	0.00423852	0.067443412	ENSG00000166963(MAP1A)	ENSG00000118515(SGK1);ENSG00000153292(ADGRF1);ENSG00000180176(TH);ENSG00000180914(OXTR);ENSG00000189056(RELN)
GO:0043279	BP	response to alkaloid	2	4	6	118	0.00423852	0.067443412	ENSG00000107859(PITX3);ENSG00000128271(ADORA2A)	ENSG00000079215(SLC1A3);ENSG00000126583(PRKCG);ENSG00000180176(TH);ENSG00000180914(OXTR)
GO:2000146	BP	negative regulation of cell motility	1	9	10	288	0.004245034	0.067443412	ENSG00000100292(HMOX1)	ENSG00000102760(RGCC);ENSG00000111348(ARHGDIB);ENSG00000117115(PADI2);ENSG00000145147(SLIT2);ENSG00000162892(IL24);ENSG00000163485(ADORA1);ENSG00000173269(MMRN2);ENSG00000183691(NOG);ENSG00000205336(ADGRG1)
GO:0043299	BP	leukocyte degranulation	4	11	15	538	0.004245797	0.067443412	ENSG00000100292(HMOX1);ENSG00000179869(ABCA13);ENSG00000204386(NEU1);ENSG00000244734(HBB)	ENSG00000079385(CEACAM1);ENSG00000086730(LAT2);ENSG00000112299(VNN1);ENSG00000117115(PADI2);ENSG00000124107(SLPI);ENSG00000136573(BLK);ENSG00000146094(DOK3);ENSG00000163661(PTX3);ENSG00000163739(CXCL1);ENSG00000197249(SERPINA1);ENSG00000205809(KLRC2)
GO:0098700	BP	neurotransmitter loading into synaptic vesicle	1	1	2	8	0.004388068	0.068705278	ENSG00000104888(SLC17A7)	ENSG00000180176(TH)
GO:0001963	BP	synaptic transmission, dopaminergic	2	1	3	26	0.004396552	0.068705278	ENSG00000128271(ADORA2A);ENSG00000185345(PRKN)	ENSG00000180176(TH)
GO:0086011	BP	membrane repolarization during action potential	0	3	3	26	0.004396552	0.068705278	-	ENSG00000105974(CAV1);ENSG00000123700(KCNJ2);ENSG00000162989(KCNJ3)
GO:1903859	BP	regulation of dendrite extension	2	1	3	26	0.004396552	0.068705278	ENSG00000124772(CPNE5);ENSG00000185345(PRKN)	ENSG00000067715(SYT1)
GO:0050863	BP	regulation of T cell activation	2	9	11	337	0.004398545	0.068705278	ENSG00000081059(TCF7);ENSG00000128271(ADORA2A)	ENSG00000074047(GLI2);ENSG00000079385(CEACAM1);ENSG00000102524(TNFSF13B);ENSG00000105974(CAV1);ENSG00000106952(TNFSF8);ENSG00000112299(VNN1);ENSG00000115008(IL1A);ENSG00000162511(LAPTM5);ENSG00000277117(-)
GO:0001704	BP	formation of primary germ layer	0	6	6	119	0.004416734	0.068760186	-	ENSG00000115414(FN1);ENSG00000132470(ITGB4);ENSG00000144810(COL8A1);ENSG00000162367(TAL1);ENSG00000164532(TBX20);ENSG00000183691(NOG)
GO:0034329	BP	cell junction assembly	0	13	13	437	0.004462902	0.069248873	-	ENSG00000013297(CLDN11);ENSG00000040731(CDH10);ENSG00000058085(LAMC2);ENSG00000095637(SORBS1);ENSG00000105974(CAV1);ENSG00000113946(CLDN16);ENSG00000115414(FN1);ENSG00000132470(ITGB4);ENSG00000153292(ADGRF1);ENSG00000165474(GJB2);ENSG00000179776(CDH5);ENSG00000180914(OXTR);ENSG00000181885(CLDN7)
GO:0043065	BP	positive regulation of apoptotic process	5	12	17	650	0.004553767	0.070425582	ENSG00000100292(HMOX1);ENSG00000106031(HOXA13);ENSG00000107859(PITX3);ENSG00000128271(ADORA2A);ENSG00000135116(HRK)	ENSG00000007952(NOX1);ENSG00000102760(RGCC);ENSG00000105974(CAV1);ENSG00000117525(F3);ENSG00000121858(TNFSF10);ENSG00000130762(ARHGEF16);ENSG00000131203(IDO1);ENSG00000136573(BLK);ENSG00000145147(SLIT2);ENSG00000162511(LAPTM5);ENSG00000163083(INHBB);ENSG00000164056(SPRY1)
GO:1903409	BP	reactive oxygen species biosynthetic process	1	5	6	120	0.004600418	0.070913023	ENSG00000244734(HBB)	ENSG00000105974(CAV1);ENSG00000113492(AGXT2);ENSG00000130707(ASS1);ENSG00000163362(INAVA);ENSG00000163661(PTX3)
GO:0098797	CC	plasma membrane protein complex	0	16	16	583	0.004637069	0.082265047	-	ENSG00000007952(NOX1);ENSG00000040731(CDH10);ENSG00000079385(CEACAM1);ENSG00000104783(KCNN4);ENSG00000105974(CAV1);ENSG00000123700(KCNJ2);ENSG00000132329(RAMP1);ENSG00000132470(ITGB4);ENSG00000144285(SCN1A);ENSG00000149403(GRIK4);ENSG00000153822(KCNJ16);ENSG00000162989(KCNJ3);ENSG00000165474(GJB2);ENSG00000179776(CDH5);ENSG00000197467(COL13A1);ENSG00000241106(HLA-DOB)
GO:0001664	MF	G protein-coupled receptor binding	2	8	10	292	0.004759974	0.111613175	ENSG00000128271(ADORA2A);ENSG00000185345(PRKN)	ENSG00000103154(NECAB2);ENSG00000124875(CXCL6);ENSG00000132470(ITGB4);ENSG00000163485(ADORA1);ENSG00000163739(CXCL1);ENSG00000163794(UCN);ENSG00000169245(CXCL10);ENSG00000173432(SAA1)
GO:0043536	BP	positive regulation of blood vessel endothelial cell migration	1	3	4	53	0.004778336	0.072514483	ENSG00000100292(HMOX1)	ENSG00000126785(RHOJ);ENSG00000137440(FGFBP1);ENSG00000154188(ANGPT1)
GO:0001822	BP	kidney development	2	8	10	293	0.004784886	0.072514483	ENSG00000140297(GCNT3);ENSG00000176928(GCNT4)	ENSG00000074047(GLI2);ENSG00000125398(SOX9);ENSG00000130707(ASS1);ENSG00000145147(SLIT2);ENSG00000154188(ANGPT1);ENSG00000164056(SPRY1);ENSG00000183691(NOG);ENSG00000196562(SULF2)
GO:0050678	BP	regulation of epithelial cell proliferation	1	10	11	341	0.004800217	0.072514483	ENSG00000100292(HMOX1)	ENSG00000079385(CEACAM1);ENSG00000102760(RGCC);ENSG00000105974(CAV1);ENSG00000117525(F3);ENSG00000125398(SOX9);ENSG00000137440(FGFBP1);ENSG00000163082(SGPP2);ENSG00000182585(EPGN);ENSG00000183691(NOG);ENSG00000196562(SULF2)
GO:0001775	BP	cell activation	6	24	30	1418	0.004802988	0.072514483	ENSG00000081059(TCF7);ENSG00000100292(HMOX1);ENSG00000128271(ADORA2A);ENSG00000179869(ABCA13);ENSG00000204386(NEU1);ENSG00000244734(HBB)	ENSG00000074047(GLI2);ENSG00000079385(CEACAM1);ENSG00000086730(LAT2);ENSG00000102524(TNFSF13B);ENSG00000102760(RGCC);ENSG00000105974(CAV1);ENSG00000106952(TNFSF8);ENSG00000112299(VNN1);ENSG00000115008(IL1A);ENSG00000115414(FN1);ENSG00000117115(PADI2);ENSG00000124107(SLPI);ENSG00000124875(CXCL6);ENSG00000126583(PRKCG);ENSG00000136573(BLK);ENSG00000146094(DOK3);ENSG00000162511(LAPTM5);ENSG000001636…
GO:0006835	BP	dicarboxylic acid transport	2	3	5	85	0.004812634	0.072514483	ENSG00000104888(SLC17A7);ENSG00000128271(ADORA2A)	ENSG00000079215(SLC1A3);ENSG00000147606(SLC26A7);ENSG00000163485(ADORA1)
GO:0030193	BP	regulation of blood coagulation	0	5	5	85	0.004812634	0.072514483	-	ENSG00000079385(CEACAM1);ENSG00000105974(CAV1);ENSG00000117525(F3);ENSG00000125798(FOXA2);ENSG00000136573(BLK)
GO:0051899	BP	membrane depolarization	1	4	5	85	0.004812634	0.072514483	ENSG00000128271(ADORA2A)	ENSG00000105974(CAV1);ENSG00000123700(KCNJ2);ENSG00000144285(SCN1A);ENSG00000151150(ANK3)
GO:2000026	BP	regulation of multicellular organismal development	6	35	41	2119	0.00485377	0.07265768	ENSG00000081059(TCF7);ENSG00000100292(HMOX1);ENSG00000107859(PITX3);ENSG00000124772(CPNE5);ENSG00000138311(ZNF365);ENSG00000185345(PRKN)	ENSG00000007968(E2F2);ENSG00000058404(CAMK2B);ENSG00000067715(SYT1);ENSG00000074047(GLI2);ENSG00000079385(CEACAM1);ENSG00000102760(RGCC);ENSG00000105974(CAV1);ENSG00000111348(ARHGDIB);ENSG00000112299(VNN1);ENSG00000115008(IL1A);ENSG00000115414(FN1);ENSG00000117525(F3);ENSG00000125398(SOX9);ENSG00000125798(FOXA2);ENSG00000126785(RHOJ);ENSG00000134363(FST);ENSG00000137440(FGFBP1);ENSG00000145147(SL…
GO:1901654	BP	response to ketone	0	8	8	203	0.004860438	0.07265768	-	ENSG00000041982(TNC);ENSG00000105974(CAV1);ENSG00000130707(ASS1);ENSG00000145147(SLIT2);ENSG00000165474(GJB2);ENSG00000171631(P2RY6);ENSG00000180176(TH);ENSG00000180914(OXTR)
GO:0001964	BP	startle response	2	1	3	27	0.004899664	0.07265768	ENSG00000128271(ADORA2A);ENSG00000185345(PRKN)	ENSG00000163794(UCN)
GO:0010575	BP	positive regulation of vascular endothelial growth factor production	0	3	3	27	0.004899664	0.07265768	-	ENSG00000007952(NOX1);ENSG00000115008(IL1A);ENSG00000196562(SULF2)
GO:0042745	BP	circadian sleep/wake cycle	1	2	3	27	0.004899664	0.07265768	ENSG00000128271(ADORA2A)	ENSG00000163485(ADORA1);ENSG00000180176(TH)
GO:0030154	BP	cell differentiation	15	58	73	4311	0.004930489	0.072884135	ENSG00000005108(THSD7A);ENSG00000081059(TCF7);ENSG00000106031(HOXA13);ENSG00000107859(PITX3);ENSG00000124772(CPNE5);ENSG00000128271(ADORA2A);ENSG00000135253(KCP);ENSG00000138311(ZNF365);ENSG00000139970(RTN1);ENSG00000144671(SLC22A14);ENSG00000163431(LMOD1);ENSG00000164188(RANBP3L);ENSG00000166963(MAP1A);ENSG00000185345(PRKN);ENSG00000241697(TMEFF1)	ENSG00000041982(TNC);ENSG00000058085(LAMC2);ENSG00000058404(CAMK2B);ENSG00000067715(SYT1);ENSG00000074047(GLI2);ENSG00000079215(SLC1A3);ENSG00000079385(CEACAM1);ENSG00000100628(ASB2);ENSG00000102524(TNFSF13B);ENSG00000102760(RGCC);ENSG00000105974(CAV1);ENSG00000106952(TNFSF8);ENSG00000107165(TYRP1);ENSG00000112299(VNN1);ENSG00000115008(IL1A);ENSG00000115414(FN1);ENSG00000118515(SGK1);ENSG00000118…
GO:0043068	BP	positive regulation of programmed cell death	5	12	17	656	0.004984336	0.073144335	ENSG00000100292(HMOX1);ENSG00000106031(HOXA13);ENSG00000107859(PITX3);ENSG00000128271(ADORA2A);ENSG00000135116(HRK)	ENSG00000007952(NOX1);ENSG00000102760(RGCC);ENSG00000105974(CAV1);ENSG00000117525(F3);ENSG00000121858(TNFSF10);ENSG00000130762(ARHGEF16);ENSG00000131203(IDO1);ENSG00000136573(BLK);ENSG00000145147(SLIT2);ENSG00000162511(LAPTM5);ENSG00000163083(INHBB);ENSG00000164056(SPRY1)
GO:0031398	BP	positive regulation of protein ubiquitination	1	5	6	122	0.004984589	0.073144335	ENSG00000185345(PRKN)	ENSG00000023445(BIRC3);ENSG00000105974(CAV1);ENSG00000154188(ANGPT1);ENSG00000162511(LAPTM5);ENSG00000163362(INAVA)
GO:0048732	BP	gland development	2	11	13	443	0.004994918	0.073144335	ENSG00000100292(HMOX1);ENSG00000106031(HOXA13)	ENSG00000041982(TNC);ENSG00000064270(ATP2C2);ENSG00000074047(GLI2);ENSG00000079385(CEACAM1);ENSG00000105974(CAV1);ENSG00000125398(SOX9);ENSG00000130707(ASS1);ENSG00000163435(ELF3);ENSG00000180914(OXTR);ENSG00000183691(NOG);ENSG00000196562(SULF2)
GO:0003008	BP	system process	9	34	43	2256	0.005094262	0.073979001	ENSG00000091536(MYO15A);ENSG00000100292(HMOX1);ENSG00000103316(CRYM);ENSG00000128271(ADORA2A);ENSG00000140297(GCNT3);ENSG00000163431(LMOD1);ENSG00000166963(MAP1A);ENSG00000185345(PRKN);ENSG00000244734(HBB)	ENSG00000007952(NOX1);ENSG00000058404(CAMK2B);ENSG00000079215(SLC1A3);ENSG00000079385(CEACAM1);ENSG00000095637(SORBS1);ENSG00000104783(KCNN4);ENSG00000105974(CAV1);ENSG00000113946(CLDN16);ENSG00000118515(SGK1);ENSG00000123700(KCNJ2);ENSG00000125398(SOX9);ENSG00000126583(PRKCG);ENSG00000128512(DOCK4);ENSG00000144285(SCN1A);ENSG00000145147(SLIT2);ENSG00000147606(SLC26A7);ENSG00000151150(ANK3);ENSG0…
GO:0001706	BP	endoderm formation	0	4	4	54	0.005109427	0.073979001	-	ENSG00000115414(FN1);ENSG00000144810(COL8A1);ENSG00000164532(TBX20);ENSG00000183691(NOG)
GO:1903428	BP	positive regulation of reactive oxygen species biosynthetic process	1	3	4	54	0.005109427	0.073979001	ENSG00000244734(HBB)	ENSG00000113492(AGXT2);ENSG00000130707(ASS1);ENSG00000163661(PTX3)
GO:0022008	BP	neurogenesis	8	26	34	1675	0.005115065	0.073979001	ENSG00000107859(PITX3);ENSG00000124772(CPNE5);ENSG00000128271(ADORA2A);ENSG00000138311(ZNF365);ENSG00000139970(RTN1);ENSG00000166963(MAP1A);ENSG00000185345(PRKN);ENSG00000241697(TMEFF1)	ENSG00000041982(TNC);ENSG00000058085(LAMC2);ENSG00000058404(CAMK2B);ENSG00000067715(SYT1);ENSG00000074047(GLI2);ENSG00000079215(SLC1A3);ENSG00000115414(FN1);ENSG00000118515(SGK1);ENSG00000125398(SOX9);ENSG00000125798(FOXA2);ENSG00000132470(ITGB4);ENSG00000136573(BLK);ENSG00000145147(SLIT2);ENSG00000151150(ANK3);ENSG00000153292(ADGRF1);ENSG00000157368(IL34);ENSG00000162367(TAL1);ENSG00000163794(UC…
GO:0030315	CC	T-tubule	0	4	4	53	0.005174302	0.088517528	-	ENSG00000123700(KCNJ2);ENSG00000144285(SCN1A);ENSG00000151150(ANK3);ENSG00000162989(KCNJ3)
GO:0071621	BP	granulocyte chemotaxis	0	6	6	123	0.005185274	0.074520226	-	ENSG00000124875(CXCL6);ENSG00000145147(SLIT2);ENSG00000157368(IL34);ENSG00000163739(CXCL1);ENSG00000169245(CXCL10);ENSG00000173432(SAA1)
GO:0006486	BP	protein glycosylation	3	6	9	250	0.005200195	0.074520226	ENSG00000119514(GALNT12);ENSG00000140297(GCNT3);ENSG00000176928(GCNT4)	ENSG00000070731(ST6GALNAC2);ENSG00000117069(ST6GALNAC5);ENSG00000128242(GAL3ST1);ENSG00000132329(RAMP1);ENSG00000136542(GALNT5);ENSG00000215182(MUC5AC)
GO:0043413	BP	macromolecule glycosylation	3	6	9	250	0.005200195	0.074520226	ENSG00000119514(GALNT12);ENSG00000140297(GCNT3);ENSG00000176928(GCNT4)	ENSG00000070731(ST6GALNAC2);ENSG00000117069(ST6GALNAC5);ENSG00000128242(GAL3ST1);ENSG00000132329(RAMP1);ENSG00000136542(GALNT5);ENSG00000215182(MUC5AC)
GO:0050890	BP	cognition	2	8	10	297	0.005254504	0.075068914	ENSG00000166963(MAP1A);ENSG00000185345(PRKN)	ENSG00000118515(SGK1);ENSG00000126583(PRKCG);ENSG00000153292(ADGRF1);ENSG00000163485(ADORA1);ENSG00000163794(UCN);ENSG00000180176(TH);ENSG00000180914(OXTR);ENSG00000189056(RELN)
GO:0034109	BP	homotypic cell-cell adhesion	1	4	5	87	0.005310695	0.075184041	ENSG00000244734(HBB)	ENSG00000079385(CEACAM1);ENSG00000115414(FN1);ENSG00000136573(BLK);ENSG00000151150(ANK3)
GO:0070098	BP	chemokine-mediated signaling pathway	0	5	5	87	0.005310695	0.075184041	-	ENSG00000117115(PADI2);ENSG00000124875(CXCL6);ENSG00000145147(SLIT2);ENSG00000163739(CXCL1);ENSG00000169245(CXCL10)
GO:1900046	BP	regulation of hemostasis	0	5	5	87	0.005310695	0.075184041	-	ENSG00000079385(CEACAM1);ENSG00000105974(CAV1);ENSG00000117525(F3);ENSG00000125798(FOXA2);ENSG00000136573(BLK)
GO:0051928	BP	positive regulation of calcium ion transport	1	5	6	124	0.005391823	0.075627713	ENSG00000167723(TRPV3)	ENSG00000064270(ATP2C2);ENSG00000105974(CAV1);ENSG00000163794(UCN);ENSG00000169245(CXCL10);ENSG00000171631(P2RY6)
GO:0051048	BP	negative regulation of secretion	2	5	7	164	0.005397626	0.075627713	ENSG00000100292(HMOX1);ENSG00000185345(PRKN)	ENSG00000079385(CEACAM1);ENSG00000163083(INHBB);ENSG00000163485(ADORA1);ENSG00000163794(UCN);ENSG00000180914(OXTR)
GO:0055067	BP	monovalent inorganic cation homeostasis	2	5	7	164	0.005397626	0.075627713	ENSG00000066230(SLC9A3);ENSG00000128271(ADORA2A)	ENSG00000007952(NOX1);ENSG00000079215(SLC1A3);ENSG00000115008(IL1A);ENSG00000123700(KCNJ2);ENSG00000163485(ADORA1)
GO:0044331	BP	cell-cell adhesion mediated by cadherin	0	3	3	28	0.005436115	0.075627713	-	ENSG00000102760(RGCC);ENSG00000125798(FOXA2);ENSG00000179776(CDH5)
GO:1902175	BP	regulation of oxidative stress-induced intrinsic apoptotic signaling pathway	1	2	3	28	0.005436115	0.075627713	ENSG00000185345(PRKN)	ENSG00000007952(NOX1);ENSG00000112299(VNN1)
GO:0033993	BP	response to lipid	2	20	22	947	0.005438869	0.075627713	ENSG00000136688(IL36G);ENSG00000136695(IL36RN)	ENSG00000041982(TNC);ENSG00000105974(CAV1);ENSG00000115008(IL1A);ENSG00000117115(PADI2);ENSG00000124107(SLPI);ENSG00000124875(CXCL6);ENSG00000125398(SOX9);ENSG00000130707(ASS1);ENSG00000137869(CYP19A1);ENSG00000145147(SLIT2);ENSG00000162892(IL24);ENSG00000163739(CXCL1);ENSG00000163794(UCN);ENSG00000165474(GJB2);ENSG00000169245(CXCL10);ENSG00000171631(P2RY6);ENSG00000178690(DYNAP);ENSG00000180176(…
GO:0003179	BP	heart valve morphogenesis	0	4	4	55	0.005455548	0.075635199	-	ENSG00000125398(SOX9);ENSG00000145147(SLIT2);ENSG00000164532(TBX20);ENSG00000169242(EFNA1)
GO:0044297	CC	cell body	4	12	16	594	0.00552791	0.091305824	ENSG00000107859(PITX3);ENSG00000124772(CPNE5);ENSG00000128271(ADORA2A);ENSG00000166963(MAP1A)	ENSG00000079215(SLC1A3);ENSG00000104783(KCNN4);ENSG00000123700(KCNJ2);ENSG00000130707(ASS1);ENSG00000144285(SCN1A);ENSG00000154678(PDE1C);ENSG00000163485(ADORA1);ENSG00000163794(UCN);ENSG00000165474(GJB2);ENSG00000167281(RBFOX3);ENSG00000180176(TH);ENSG00000184985(SORCS2)
GO:0051249	BP	regulation of lymphocyte activation	2	11	13	449	0.005576817	0.075982648	ENSG00000081059(TCF7);ENSG00000128271(ADORA2A)	ENSG00000074047(GLI2);ENSG00000079385(CEACAM1);ENSG00000102524(TNFSF13B);ENSG00000105974(CAV1);ENSG00000106952(TNFSF8);ENSG00000112299(VNN1);ENSG00000115008(IL1A);ENSG00000136573(BLK);ENSG00000162511(LAPTM5);ENSG00000205809(KLRC2);ENSG00000277117(-)
GO:0060056	BP	mammary gland involution	0	2	2	9	0.005594113	0.075982648	-	ENSG00000105974(CAV1);ENSG00000163435(ELF3)
GO:0061476	BP	response to anticoagulant	0	2	2	9	0.005594113	0.075982648	-	ENSG00000125398(SOX9);ENSG00000145147(SLIT2)
GO:0070255	BP	regulation of mucus secretion	0	2	2	9	0.005594113	0.075982648	-	ENSG00000163485(ADORA1);ENSG00000175591(P2RY2)
GO:0090129	BP	positive regulation of synapse maturation	0	2	2	9	0.005594113	0.075982648	-	ENSG00000058404(CAMK2B);ENSG00000189056(RELN)
GO:1901203	BP	positive regulation of extracellular matrix assembly	0	2	2	9	0.005594113	0.075982648	-	ENSG00000102760(RGCC);ENSG00000125398(SOX9)
GO:1903589	BP	positive regulation of blood vessel endothelial cell proliferation involved in sprouting angiogenesis	1	1	2	9	0.005594113	0.075982648	ENSG00000100292(HMOX1)	ENSG00000137440(FGFBP1)
GO:0019966	MF	interleukin-1 binding	1	1	2	9	0.005618757	0.127358493	ENSG00000136695(IL36RN)	ENSG00000130508(PXDN)
GO:0060627	BP	regulation of vesicle-mediated transport	5	10	15	555	0.005625833	0.076192639	ENSG00000100292(HMOX1);ENSG00000104888(SLC17A7);ENSG00000128271(ADORA2A);ENSG00000179869(ABCA13);ENSG00000185345(PRKN)	ENSG00000067715(SYT1);ENSG00000079385(CEACAM1);ENSG00000103154(NECAB2);ENSG00000105974(CAV1);ENSG00000126583(PRKCG);ENSG00000136573(BLK);ENSG00000154188(ANGPT1);ENSG00000155066(PROM2);ENSG00000163661(PTX3);ENSG00000205809(KLRC2)
GO:0050433	BP	regulation of catecholamine secretion	2	2	4	56	0.005816995	0.078183704	ENSG00000128271(ADORA2A);ENSG00000185345(PRKN)	ENSG00000067715(SYT1);ENSG00000180914(OXTR)
GO:0072577	BP	endothelial cell apoptotic process	0	4	4	56	0.005816995	0.078183704	-	ENSG00000102760(RGCC);ENSG00000154188(ANGPT1);ENSG00000164362(TERT);ENSG00000179776(CDH5)
GO:0060326	BP	cell chemotaxis	0	10	10	302	0.00589154	0.078183704	-	ENSG00000117115(PADI2);ENSG00000124875(CXCL6);ENSG00000128512(DOCK4);ENSG00000130762(ARHGEF16);ENSG00000138135(CH25H);ENSG00000145147(SLIT2);ENSG00000157368(IL34);ENSG00000163739(CXCL1);ENSG00000169245(CXCL10);ENSG00000173432(SAA1)
GO:0072001	BP	renal system development	2	8	10	302	0.00589154	0.078183704	ENSG00000140297(GCNT3);ENSG00000176928(GCNT4)	ENSG00000074047(GLI2);ENSG00000125398(SOX9);ENSG00000130707(ASS1);ENSG00000145147(SLIT2);ENSG00000154188(ANGPT1);ENSG00000164056(SPRY1);ENSG00000183691(NOG);ENSG00000196562(SULF2)
GO:0002444	BP	myeloid leukocyte mediated immunity	4	11	15	558	0.005903386	0.078183704	ENSG00000100292(HMOX1);ENSG00000179869(ABCA13);ENSG00000204386(NEU1);ENSG00000244734(HBB)	ENSG00000079385(CEACAM1);ENSG00000086730(LAT2);ENSG00000112299(VNN1);ENSG00000117115(PADI2);ENSG00000124107(SLPI);ENSG00000124875(CXCL6);ENSG00000136573(BLK);ENSG00000146094(DOK3);ENSG00000163661(PTX3);ENSG00000163739(CXCL1);ENSG00000197249(SERPINA1)
GO:0031175	BP	neuron projection development	6	17	23	1013	0.005914202	0.078183704	ENSG00000124772(CPNE5);ENSG00000128271(ADORA2A);ENSG00000138311(ZNF365);ENSG00000166963(MAP1A);ENSG00000185345(PRKN);ENSG00000241697(TMEFF1)	ENSG00000041982(TNC);ENSG00000058085(LAMC2);ENSG00000058404(CAMK2B);ENSG00000067715(SYT1);ENSG00000074047(GLI2);ENSG00000115414(FN1);ENSG00000118515(SGK1);ENSG00000136573(BLK);ENSG00000145147(SLIT2);ENSG00000151150(ANK3);ENSG00000153292(ADGRF1);ENSG00000163794(UCN);ENSG00000169067(ACTBL2);ENSG00000169242(EFNA1);ENSG00000183691(NOG);ENSG00000189056(RELN);ENSG00000196569(LAMA2)
GO:0007596	BP	blood coagulation	2	9	11	351	0.005932575	0.078183704	ENSG00000128271(ADORA2A);ENSG00000244734(HBB)	ENSG00000079385(CEACAM1);ENSG00000105974(CAV1);ENSG00000115414(FN1);ENSG00000117525(F3);ENSG00000125798(FOXA2);ENSG00000126583(PRKCG);ENSG00000136573(BLK);ENSG00000173432(SAA1);ENSG00000197249(SERPINA1)
GO:0071840	BP	cellular component organization or biogenesis	21	85	106	6765	0.005985568	0.078183704	ENSG00000005108(THSD7A);ENSG00000081059(TCF7);ENSG00000091536(MYO15A);ENSG00000100038(TOP3B);ENSG00000100292(HMOX1);ENSG00000101670(LIPG);ENSG00000104888(SLC17A7);ENSG00000106031(HOXA13);ENSG00000124772(CPNE5);ENSG00000128271(ADORA2A);ENSG00000135116(HRK);ENSG00000138311(ZNF365);ENSG00000163431(LMOD1);ENSG00000164744(SUN3);ENSG00000166246(C16orf71);ENSG00000166963(MAP1A);ENSG00000169627(BOLA2B);E…	ENSG00000007952(NOX1);ENSG00000013297(CLDN11);ENSG00000040731(CDH10);ENSG00000041982(TNC);ENSG00000058085(LAMC2);ENSG00000058404(CAMK2B);ENSG00000067715(SYT1);ENSG00000068831(RASGRP2);ENSG00000074047(GLI2);ENSG00000075886(TUBA3D);ENSG00000079385(CEACAM1);ENSG00000095637(SORBS1);ENSG00000099812(MISP);ENSG00000102760(RGCC);ENSG00000103154(NECAB2);ENSG00000103313(MEFV);ENSG00000104140(RHOV);ENSG0000…
GO:0033081	BP	regulation of T cell differentiation in thymus	0	3	3	29	0.006006482	0.078183704	-	ENSG00000074047(GLI2);ENSG00000112299(VNN1);ENSG00000115008(IL1A)
GO:0034110	BP	regulation of homotypic cell-cell adhesion	0	3	3	29	0.006006482	0.078183704	-	ENSG00000079385(CEACAM1);ENSG00000136573(BLK);ENSG00000151150(ANK3)
GO:0042634	BP	regulation of hair cycle	1	2	3	29	0.006006482	0.078183704	ENSG00000167723(TRPV3)	ENSG00000134363(FST);ENSG00000164362(TERT)
GO:0048265	BP	response to pain	0	3	3	29	0.006006482	0.078183704	-	ENSG00000126583(PRKCG);ENSG00000163794(UCN);ENSG00000189056(RELN)
GO:0060441	BP	epithelial tube branching involved in lung morphogenesis	0	3	3	29	0.006006482	0.078183704	-	ENSG00000041982(TNC);ENSG00000125398(SOX9);ENSG00000164056(SPRY1)
GO:0061037	BP	negative regulation of cartilage development	0	3	3	29	0.006006482	0.078183704	-	ENSG00000074047(GLI2);ENSG00000125398(SOX9);ENSG00000183691(NOG)
GO:0007611	BP	learning or memory	2	7	9	256	0.006049582	0.078183704	ENSG00000166963(MAP1A);ENSG00000185345(PRKN)	ENSG00000118515(SGK1);ENSG00000126583(PRKCG);ENSG00000153292(ADGRF1);ENSG00000163794(UCN);ENSG00000180176(TH);ENSG00000180914(OXTR);ENSG00000189056(RELN)
GO:0090092	BP	regulation of transmembrane receptor protein serine/threonine kinase signaling pathway	2	7	9	256	0.006049582	0.078183704	ENSG00000106031(HOXA13);ENSG00000135253(KCP)	ENSG00000105974(CAV1);ENSG00000134363(FST);ENSG00000163083(INHBB);ENSG00000164056(SPRY1);ENSG00000164532(TBX20);ENSG00000179776(CDH5);ENSG00000183691(NOG)
GO:0001505	BP	regulation of neurotransmitter levels	3	8	11	352	0.006056484	0.078183704	ENSG00000128271(ADORA2A);ENSG00000185345(PRKN);ENSG00000244734(HBB)	ENSG00000067715(SYT1);ENSG00000079215(SLC1A3);ENSG00000105974(CAV1);ENSG00000113492(AGXT2);ENSG00000126583(PRKCG);ENSG00000130707(ASS1);ENSG00000163661(PTX3);ENSG00000180176(TH)
GO:0050818	BP	regulation of coagulation	0	5	5	90	0.006124572	0.078845448	-	ENSG00000079385(CEACAM1);ENSG00000105974(CAV1);ENSG00000117525(F3);ENSG00000125798(FOXA2);ENSG00000136573(BLK)
GO:0015800	BP	acidic amino acid transport	2	2	4	57	0.006194056	0.079304231	ENSG00000104888(SLC17A7);ENSG00000128271(ADORA2A)	ENSG00000079215(SLC1A3);ENSG00000163485(ADORA1)
GO:0055078	BP	sodium ion homeostasis	1	3	4	57	0.006194056	0.079304231	ENSG00000128271(ADORA2A)	ENSG00000079215(SLC1A3);ENSG00000115008(IL1A);ENSG00000163485(ADORA1)
GO:0007599	BP	hemostasis	2	9	11	355	0.006440478	0.082234548	ENSG00000128271(ADORA2A);ENSG00000244734(HBB)	ENSG00000079385(CEACAM1);ENSG00000105974(CAV1);ENSG00000115414(FN1);ENSG00000117525(F3);ENSG00000125798(FOXA2);ENSG00000126583(PRKCG);ENSG00000136573(BLK);ENSG00000173432(SAA1);ENSG00000197249(SERPINA1)
GO:0050817	BP	coagulation	2	9	11	356	0.00657264	0.083649772	ENSG00000128271(ADORA2A);ENSG00000244734(HBB)	ENSG00000079385(CEACAM1);ENSG00000105974(CAV1);ENSG00000115414(FN1);ENSG00000117525(F3);ENSG00000125798(FOXA2);ENSG00000126583(PRKCG);ENSG00000136573(BLK);ENSG00000173432(SAA1);ENSG00000197249(SERPINA1)
GO:0050432	BP	catecholamine secretion	2	2	4	58	0.006587018	0.083649772	ENSG00000128271(ADORA2A);ENSG00000185345(PRKN)	ENSG00000067715(SYT1);ENSG00000180914(OXTR)
GO:0003401	BP	axis elongation	0	3	3	30	0.006611305	0.083724308	-	ENSG00000041982(TNC);ENSG00000125398(SOX9);ENSG00000164056(SPRY1)
GO:0045216	BP	cell-cell junction organization	0	8	8	214	0.006628621	0.083724308	-	ENSG00000013297(CLDN11);ENSG00000040731(CDH10);ENSG00000105974(CAV1);ENSG00000113946(CLDN16);ENSG00000163362(INAVA);ENSG00000165474(GJB2);ENSG00000179776(CDH5);ENSG00000181885(CLDN7)
GO:0048019	MF	receptor antagonist activity	1	2	3	30	0.0066538	0.13922724	ENSG00000136695(IL36RN)	ENSG00000130508(PXDN);ENSG00000134363(FST)
GO:0050730	BP	regulation of peptidyl-tyrosine phosphorylation	0	9	9	260	0.006672735	0.083821718	-	ENSG00000105974(CAV1);ENSG00000154188(ANGPT1);ENSG00000157368(IL34);ENSG00000162892(IL24);ENSG00000163485(ADORA1);ENSG00000169242(EFNA1);ENSG00000175920(DOK7);ENSG00000182585(EPGN);ENSG00000189056(RELN)
GO:0051952	BP	regulation of amine transport	2	3	5	92	0.00671354	0.083821718	ENSG00000128271(ADORA2A);ENSG00000185345(PRKN)	ENSG00000067715(SYT1);ENSG00000163485(ADORA1);ENSG00000180914(OXTR)
GO:0106027	BP	neuron projection organization	2	3	5	92	0.00671354	0.083821718	ENSG00000138311(ZNF365);ENSG00000166963(MAP1A)	ENSG00000058404(CAMK2B);ENSG00000169242(EFNA1);ENSG00000189056(RELN)
GO:1904035	BP	regulation of epithelial cell apoptotic process	1	4	5	92	0.00671354	0.083821718	ENSG00000100292(HMOX1)	ENSG00000102760(RGCC);ENSG00000154188(ANGPT1);ENSG00000164362(TERT);ENSG00000179776(CDH5)
GO:0045055	BP	regulated exocytosis	5	14	19	790	0.006725772	0.083821718	ENSG00000100292(HMOX1);ENSG00000128271(ADORA2A);ENSG00000179869(ABCA13);ENSG00000204386(NEU1);ENSG00000244734(HBB)	ENSG00000067715(SYT1);ENSG00000079385(CEACAM1);ENSG00000086730(LAT2);ENSG00000112299(VNN1);ENSG00000115414(FN1);ENSG00000117115(PADI2);ENSG00000124107(SLPI);ENSG00000126583(PRKCG);ENSG00000136573(BLK);ENSG00000146094(DOK3);ENSG00000163661(PTX3);ENSG00000163739(CXCL1);ENSG00000197249(SERPINA1);ENSG00000205809(KLRC2)
GO:0098772	MF	molecular function regulator	3	34	37	1893	0.006772	0.13922724	ENSG00000136688(IL36G);ENSG00000136695(IL36RN);ENSG00000164188(RANBP3L)	ENSG00000008517(IL32);ENSG00000023445(BIRC3);ENSG00000068831(RASGRP2);ENSG00000102524(TNFSF13B);ENSG00000102760(RGCC);ENSG00000105974(CAV1);ENSG00000106952(TNFSF8);ENSG00000111348(ARHGDIB);ENSG00000115008(IL1A);ENSG00000115414(FN1);ENSG00000118515(SGK1);ENSG00000121858(TNFSF10);ENSG00000124107(SLPI);ENSG00000124875(CXCL6);ENSG00000128512(DOCK4);ENSG00000130173(ANGPTL8);ENSG00000130508(PXDN);ENSG0…
GO:1902531	BP	regulation of intracellular signal transduction	3	33	36	1836	0.00683624	0.084972472	ENSG00000100292(HMOX1);ENSG00000182162(P2RY8);ENSG00000185345(PRKN)	ENSG00000007952(NOX1);ENSG00000023445(BIRC3);ENSG00000079385(CEACAM1);ENSG00000103154(NECAB2);ENSG00000104140(RHOV);ENSG00000105974(CAV1);ENSG00000111348(ARHGDIB);ENSG00000112299(VNN1);ENSG00000115414(FN1);ENSG00000116574(RHOU);ENSG00000117525(F3);ENSG00000118515(SGK1);ENSG00000121858(TNFSF10);ENSG00000125398(SOX9);ENSG00000126785(RHOJ);ENSG00000130762(ARHGEF16);ENSG00000145147(SLIT2);ENSG0000015…
GO:0033131	BP	regulation of glucokinase activity	1	1	2	10	0.006933596	0.085102209	ENSG00000185345(PRKN)	ENSG00000125798(FOXA2)
GO:0045792	BP	negative regulation of cell size	0	2	2	10	0.006933596	0.085102209	-	ENSG00000155792(DEPTOR);ENSG00000163794(UCN)
GO:0060513	BP	prostatic bud formation	0	2	2	10	0.006933596	0.085102209	-	ENSG00000074047(GLI2);ENSG00000183691(NOG)
GO:0070099	BP	regulation of chemokine-mediated signaling pathway	0	2	2	10	0.006933596	0.085102209	-	ENSG00000117115(PADI2);ENSG00000145147(SLIT2)
GO:0060341	BP	regulation of cellular localization	6	17	23	1027	0.006939969	0.085102209	ENSG00000100292(HMOX1);ENSG00000104888(SLC17A7);ENSG00000128271(ADORA2A);ENSG00000166963(MAP1A);ENSG00000179869(ABCA13);ENSG00000185345(PRKN)	ENSG00000067715(SYT1);ENSG00000079385(CEACAM1);ENSG00000095637(SORBS1);ENSG00000099812(MISP);ENSG00000103154(NECAB2);ENSG00000105974(CAV1);ENSG00000116574(RHOU);ENSG00000125798(FOXA2);ENSG00000126583(PRKCG);ENSG00000130762(ARHGEF16);ENSG00000136573(BLK);ENSG00000151150(ANK3);ENSG00000154188(ANGPT1);ENSG00000164362(TERT);ENSG00000169245(CXCL10);ENSG00000171631(P2RY6);ENSG00000205809(KLRC2)
GO:0009612	BP	response to mechanical stimulus	0	8	8	216	0.006996532	0.085102209	-	ENSG00000041982(TNC);ENSG00000079215(SLC1A3);ENSG00000118898(PPL);ENSG00000123700(KCNJ2);ENSG00000125398(SOX9);ENSG00000144285(SCN1A);ENSG00000163794(UCN);ENSG00000169245(CXCL10)
GO:0017157	BP	regulation of exocytosis	3	5	8	216	0.006996532	0.085102209	ENSG00000100292(HMOX1);ENSG00000128271(ADORA2A);ENSG00000185345(PRKN)	ENSG00000067715(SYT1);ENSG00000079385(CEACAM1);ENSG00000126583(PRKCG);ENSG00000136573(BLK);ENSG00000205809(KLRC2)
GO:0035296	BP	regulation of tube diameter	1	5	6	131	0.007010126	0.085102209	ENSG00000128271(ADORA2A)	ENSG00000105974(CAV1);ENSG00000128512(DOCK4);ENSG00000163485(ADORA1);ENSG00000175591(P2RY2);ENSG00000180914(OXTR)
GO:0097746	BP	regulation of blood vessel diameter	1	5	6	131	0.007010126	0.085102209	ENSG00000128271(ADORA2A)	ENSG00000105974(CAV1);ENSG00000128512(DOCK4);ENSG00000163485(ADORA1);ENSG00000175591(P2RY2);ENSG00000180914(OXTR)
GO:1901700	BP	response to oxygen-containing compound	6	28	34	1713	0.007168088	0.085994334	ENSG00000100292(HMOX1);ENSG00000107859(PITX3);ENSG00000136688(IL36G);ENSG00000136695(IL36RN);ENSG00000185345(PRKN);ENSG00000244734(HBB)	ENSG00000041982(TNC);ENSG00000079215(SLC1A3);ENSG00000079385(CEACAM1);ENSG00000095637(SORBS1);ENSG00000105974(CAV1);ENSG00000115008(IL1A);ENSG00000121858(TNFSF10);ENSG00000124107(SLPI);ENSG00000124875(CXCL6);ENSG00000125398(SOX9);ENSG00000125798(FOXA2);ENSG00000130707(ASS1);ENSG00000137869(CYP19A1);ENSG00000145147(SLIT2);ENSG00000146678(IGFBP1);ENSG00000162892(IL24);ENSG00000163083(INHBB);ENSG000…
GO:0070085	BP	glycosylation	3	6	9	263	0.007171607	0.085994334	ENSG00000119514(GALNT12);ENSG00000140297(GCNT3);ENSG00000176928(GCNT4)	ENSG00000070731(ST6GALNAC2);ENSG00000117069(ST6GALNAC5);ENSG00000128242(GAL3ST1);ENSG00000132329(RAMP1);ENSG00000136542(GALNT5);ENSG00000215182(MUC5AC)
GO:0045766	BP	positive regulation of angiogenesis	1	6	7	173	0.007174312	0.085994334	ENSG00000100292(HMOX1)	ENSG00000115008(IL1A);ENSG00000117525(F3);ENSG00000126785(RHOJ);ENSG00000137440(FGFBP1);ENSG00000164362(TERT);ENSG00000179776(CDH5)
GO:0030001	BP	metal ion transport	4	17	21	912	0.007230147	0.085994334	ENSG00000066230(SLC9A3);ENSG00000104888(SLC17A7);ENSG00000128271(ADORA2A);ENSG00000167723(TRPV3)	ENSG00000058404(CAMK2B);ENSG00000064270(ATP2C2);ENSG00000079215(SLC1A3);ENSG00000104783(KCNN4);ENSG00000105974(CAV1);ENSG00000113946(CLDN16);ENSG00000118515(SGK1);ENSG00000123700(KCNJ2);ENSG00000132329(RAMP1);ENSG00000144285(SCN1A);ENSG00000151150(ANK3);ENSG00000153822(KCNJ16);ENSG00000162989(KCNJ3);ENSG00000163485(ADORA1);ENSG00000163794(UCN);ENSG00000169245(CXCL10);ENSG00000171631(P2RY6)
GO:0010574	BP	regulation of vascular endothelial growth factor production	0	3	3	31	0.007251086	0.085994334	-	ENSG00000007952(NOX1);ENSG00000115008(IL1A);ENSG00000196562(SULF2)
GO:0060317	BP	cardiac epithelial to mesenchymal transition	0	3	3	31	0.007251086	0.085994334	-	ENSG00000164056(SPRY1);ENSG00000169242(EFNA1);ENSG00000183691(NOG)
GO:1904837	BP	beta-catenin-TCF complex assembly	1	2	3	31	0.007251086	0.085994334	ENSG00000081059(TCF7)	ENSG00000125398(SOX9);ENSG00000164362(TERT)
GO:2000352	BP	negative regulation of endothelial cell apoptotic process	0	3	3	31	0.007251086	0.085994334	-	ENSG00000154188(ANGPT1);ENSG00000164362(TERT);ENSG00000179776(CDH5)
GO:0035150	BP	regulation of tube size	1	5	6	132	0.007267127	0.085994334	ENSG00000128271(ADORA2A)	ENSG00000105974(CAV1);ENSG00000128512(DOCK4);ENSG00000163485(ADORA1);ENSG00000175591(P2RY2);ENSG00000180914(OXTR)
GO:0060048	BP	cardiac muscle contraction	0	6	6	132	0.007267127	0.085994334	-	ENSG00000105974(CAV1);ENSG00000123700(KCNJ2);ENSG00000144285(SCN1A);ENSG00000162989(KCNJ3);ENSG00000163485(ADORA1);ENSG00000163794(UCN)
GO:0001708	BP	cell fate specification	1	4	5	94	0.007341079	0.086650622	ENSG00000106031(HOXA13)	ENSG00000074047(GLI2);ENSG00000125398(SOX9);ENSG00000125798(FOXA2);ENSG00000164532(TBX20)
GO:0048869	BP	cellular developmental process	15	58	73	4380	0.007374038	0.086669664	ENSG00000005108(THSD7A);ENSG00000081059(TCF7);ENSG00000106031(HOXA13);ENSG00000107859(PITX3);ENSG00000124772(CPNE5);ENSG00000128271(ADORA2A);ENSG00000135253(KCP);ENSG00000138311(ZNF365);ENSG00000139970(RTN1);ENSG00000144671(SLC22A14);ENSG00000163431(LMOD1);ENSG00000164188(RANBP3L);ENSG00000166963(MAP1A);ENSG00000185345(PRKN);ENSG00000241697(TMEFF1)	ENSG00000041982(TNC);ENSG00000058085(LAMC2);ENSG00000058404(CAMK2B);ENSG00000067715(SYT1);ENSG00000074047(GLI2);ENSG00000079215(SLC1A3);ENSG00000079385(CEACAM1);ENSG00000100628(ASB2);ENSG00000102524(TNFSF13B);ENSG00000102760(RGCC);ENSG00000105974(CAV1);ENSG00000106952(TNFSF8);ENSG00000107165(TYRP1);ENSG00000112299(VNN1);ENSG00000115008(IL1A);ENSG00000115414(FN1);ENSG00000118515(SGK1);ENSG00000118…
GO:0071805	BP	potassium ion transmembrane transport	1	7	8	218	0.007379683	0.086669664	ENSG00000066230(SLC9A3)	ENSG00000079215(SLC1A3);ENSG00000104783(KCNN4);ENSG00000105974(CAV1);ENSG00000123700(KCNJ2);ENSG00000151150(ANK3);ENSG00000153822(KCNJ16);ENSG00000162989(KCNJ3)
GO:0006940	BP	regulation of smooth muscle contraction	0	4	4	60	0.007421746	0.08672893	-	ENSG00000105974(CAV1);ENSG00000128512(DOCK4);ENSG00000163485(ADORA1);ENSG00000180914(OXTR)
GO:0045840	BP	positive regulation of mitotic nuclear division	1	3	4	60	0.007421746	0.08672893	ENSG00000106031(HOXA13)	ENSG00000102760(RGCC);ENSG00000115008(IL1A);ENSG00000182585(EPGN)
GO:0050789	BP	regulation of biological process	31	137	168	11708	0.007547159	0.087843717	ENSG00000081059(TCF7);ENSG00000100292(HMOX1);ENSG00000101670(LIPG);ENSG00000103316(CRYM);ENSG00000104888(SLC17A7);ENSG00000106031(HOXA13);ENSG00000107859(PITX3);ENSG00000124772(CPNE5);ENSG00000128271(ADORA2A);ENSG00000131242(RAB11FIP4);ENSG00000135116(HRK);ENSG00000135253(KCP);ENSG00000135973(GPR45);ENSG00000136688(IL36G);ENSG00000136695(IL36RN);ENSG00000138311(ZNF365);ENSG00000139970(RTN1);ENSG0…	ENSG00000007952(NOX1);ENSG00000007968(E2F2);ENSG00000008517(IL32);ENSG00000023445(BIRC3);ENSG00000041982(TNC);ENSG00000049249(TNFRSF9);ENSG00000058085(LAMC2);ENSG00000058404(CAMK2B);ENSG00000064270(ATP2C2);ENSG00000067715(SYT1);ENSG00000068831(RASGRP2);ENSG00000074047(GLI2);ENSG00000079215(SLC1A3);ENSG00000079385(CEACAM1);ENSG00000086730(LAT2);ENSG00000095637(SORBS1);ENSG00000099812(MISP);ENSG000…
GO:0009100	BP	glycoprotein metabolic process	3	9	12	414	0.007554635	0.087843717	ENSG00000119514(GALNT12);ENSG00000140297(GCNT3);ENSG00000176928(GCNT4)	ENSG00000070731(ST6GALNAC2);ENSG00000103154(NECAB2);ENSG00000117069(ST6GALNAC5);ENSG00000128242(GAL3ST1);ENSG00000132329(RAMP1);ENSG00000136542(GALNT5);ENSG00000163661(PTX3);ENSG00000196562(SULF2);ENSG00000215182(MUC5AC)
GO:0010035	BP	response to inorganic substance	5	10	15	574	0.007576522	0.087880155	ENSG00000100292(HMOX1);ENSG00000124772(CPNE5);ENSG00000185345(PRKN);ENSG00000198417(MT1F);ENSG00000244734(HBB)	ENSG00000067715(SYT1);ENSG00000068831(RASGRP2);ENSG00000105974(CAV1);ENSG00000115008(IL1A);ENSG00000130707(ASS1);ENSG00000132965(ALOX5AP);ENSG00000151150(ANK3);ENSG00000164362(TERT);ENSG00000164761(TNFRSF11B);ENSG00000180176(TH)
GO:0048736	BP	appendage development	2	5	7	175	0.00762187	0.087970652	ENSG00000106031(HOXA13);ENSG00000170178(HOXD12)	ENSG00000074047(GLI2);ENSG00000125398(SOX9);ENSG00000132470(ITGB4);ENSG00000183691(NOG);ENSG00000198732(SMOC1)
GO:0060173	BP	limb development	2	5	7	175	0.00762187	0.087970652	ENSG00000106031(HOXA13);ENSG00000170178(HOXD12)	ENSG00000074047(GLI2);ENSG00000125398(SOX9);ENSG00000132470(ITGB4);ENSG00000183691(NOG);ENSG00000198732(SMOC1)
GO:0002791	BP	regulation of peptide secretion	2	8	10	314	0.007667019	0.088274325	ENSG00000128271(ADORA2A);ENSG00000185345(PRKN)	ENSG00000104783(KCNN4);ENSG00000115008(IL1A);ENSG00000125798(FOXA2);ENSG00000136573(BLK);ENSG00000163083(INHBB);ENSG00000163485(ADORA1);ENSG00000163794(UCN);ENSG00000173432(SAA1)
GO:0050954	BP	sensory perception of mechanical stimulus	2	5	7	176	0.007853239	0.090196761	ENSG00000091536(MYO15A);ENSG00000103316(CRYM)	ENSG00000079215(SLC1A3);ENSG00000144285(SCN1A);ENSG00000163794(UCN);ENSG00000165474(GJB2);ENSG00000180176(TH)
GO:0015850	BP	organic hydroxy compound transport	4	5	9	267	0.007880647	0.090216553	ENSG00000101670(LIPG);ENSG00000128271(ADORA2A);ENSG00000179869(ABCA13);ENSG00000185345(PRKN)	ENSG00000067715(SYT1);ENSG00000079385(CEACAM1);ENSG00000105974(CAV1);ENSG00000137869(CYP19A1);ENSG00000180914(OXTR)
GO:0030431	BP	sleep	1	2	3	32	0.007926289	0.090216553	ENSG00000128271(ADORA2A)	ENSG00000163485(ADORA1);ENSG00000180914(OXTR)
GO:0051968	BP	positive regulation of synaptic transmission, glutamatergic	1	2	3	32	0.007926289	0.090216553	ENSG00000128271(ADORA2A)	ENSG00000180914(OXTR);ENSG00000189056(RELN)
GO:0050794	BP	regulation of cellular process	28	133	161	11141	0.007931972	0.090216553	ENSG00000081059(TCF7);ENSG00000100292(HMOX1);ENSG00000101670(LIPG);ENSG00000103316(CRYM);ENSG00000104888(SLC17A7);ENSG00000106031(HOXA13);ENSG00000107859(PITX3);ENSG00000124772(CPNE5);ENSG00000128271(ADORA2A);ENSG00000131242(RAB11FIP4);ENSG00000135116(HRK);ENSG00000135253(KCP);ENSG00000135973(GPR45);ENSG00000136688(IL36G);ENSG00000136695(IL36RN);ENSG00000138311(ZNF365);ENSG00000139970(RTN1);ENSG0…	ENSG00000007952(NOX1);ENSG00000007968(E2F2);ENSG00000008517(IL32);ENSG00000023445(BIRC3);ENSG00000041982(TNC);ENSG00000049249(TNFRSF9);ENSG00000058085(LAMC2);ENSG00000058404(CAMK2B);ENSG00000067715(SYT1);ENSG00000068831(RASGRP2);ENSG00000074047(GLI2);ENSG00000079215(SLC1A3);ENSG00000079385(CEACAM1);ENSG00000086730(LAT2);ENSG00000095637(SORBS1);ENSG00000099812(MISP);ENSG00000100628(ASB2);ENSG00000…
GO:0009617	BP	response to bacterium	2	14	16	633	0.008006257	0.090646063	ENSG00000136688(IL36G);ENSG00000136695(IL36RN)	ENSG00000105974(CAV1);ENSG00000106952(TNFSF8);ENSG00000115008(IL1A);ENSG00000124107(SLPI);ENSG00000124875(CXCL6);ENSG00000130707(ASS1);ENSG00000162654(GBP4);ENSG00000162892(IL24);ENSG00000163362(INAVA);ENSG00000163739(CXCL1);ENSG00000165474(GJB2);ENSG00000169245(CXCL10);ENSG00000180176(TH);ENSG00000277117(-)
GO:1903426	BP	regulation of reactive oxygen species biosynthetic process	1	4	5	96	0.008008423	0.090646063	ENSG00000244734(HBB)	ENSG00000105974(CAV1);ENSG00000113492(AGXT2);ENSG00000130707(ASS1);ENSG00000163661(PTX3)
GO:0006897	BP	endocytosis	3	12	15	579	0.008170907	0.092262335	ENSG00000104888(SLC17A7);ENSG00000179869(ABCA13);ENSG00000244734(HBB)	ENSG00000067715(SYT1);ENSG00000079385(CEACAM1);ENSG00000103154(NECAB2);ENSG00000104140(RHOV);ENSG00000105974(CAV1);ENSG00000116574(RHOU);ENSG00000126785(RHOJ);ENSG00000132329(RAMP1);ENSG00000138131(LOXL4);ENSG00000154188(ANGPT1);ENSG00000155066(PROM2);ENSG00000173432(SAA1)
GO:0060997	BP	dendritic spine morphogenesis	1	3	4	62	0.008323332	0.092432039	ENSG00000138311(ZNF365)	ENSG00000058404(CAMK2B);ENSG00000169242(EFNA1);ENSG00000189056(RELN)
GO:1901381	BP	positive regulation of potassium ion transmembrane transport	0	4	4	62	0.008323332	0.092432039	-	ENSG00000104783(KCNN4);ENSG00000123700(KCNJ2);ENSG00000153822(KCNJ16);ENSG00000162989(KCNJ3)
GO:0008585	BP	female gonad development	0	5	5	97	0.008357401	0.092432039	-	ENSG00000134363(FST);ENSG00000137869(CYP19A1);ENSG00000145147(SLIT2);ENSG00000163083(INHBB);ENSG00000163661(PTX3)
GO:1990868	BP	response to chemokine	0	5	5	97	0.008357401	0.092432039	-	ENSG00000117115(PADI2);ENSG00000124875(CXCL6);ENSG00000145147(SLIT2);ENSG00000163739(CXCL1);ENSG00000169245(CXCL10)
GO:1990869	BP	cellular response to chemokine	0	5	5	97	0.008357401	0.092432039	-	ENSG00000117115(PADI2);ENSG00000124875(CXCL6);ENSG00000145147(SLIT2);ENSG00000163739(CXCL1);ENSG00000169245(CXCL10)
GO:0043301	BP	negative regulation of leukocyte degranulation	1	1	2	11	0.008402913	0.092432039	ENSG00000100292(HMOX1)	ENSG00000079385(CEACAM1)
GO:0043589	BP	skin morphogenesis	0	2	2	11	0.008402913	0.092432039	-	ENSG00000132470(ITGB4);ENSG00000204539(CDSN)
GO:0097709	BP	connective tissue replacement	0	2	2	11	0.008402913	0.092432039	-	ENSG00000115008(IL1A);ENSG00000154175(ABI3BP)
GO:1903265	BP	positive regulation of tumor necrosis factor-mediated signaling pathway	1	1	2	11	0.008402913	0.092432039	ENSG00000185345(PRKN)	ENSG00000162511(LAPTM5)
GO:1903299	BP	regulation of hexokinase activity	1	1	2	11	0.008402913	0.092432039	ENSG00000185345(PRKN)	ENSG00000125798(FOXA2)
GO:2001053	BP	regulation of mesenchymal cell apoptotic process	1	1	2	11	0.008402913	0.092432039	ENSG00000106031(HOXA13)	ENSG00000125398(SOX9)
GO:0051093	BP	negative regulation of developmental process	4	18	22	985	0.008472844	0.092983017	ENSG00000107859(PITX3);ENSG00000138311(ZNF365);ENSG00000164188(RANBP3L);ENSG00000185345(PRKN)	ENSG00000007968(E2F2);ENSG00000074047(GLI2);ENSG00000079385(CEACAM1);ENSG00000102760(RGCC);ENSG00000105974(CAV1);ENSG00000111348(ARHGDIB);ENSG00000125398(SOX9);ENSG00000125798(FOXA2);ENSG00000134363(FST);ENSG00000145147(SLIT2);ENSG00000164056(SPRY1);ENSG00000164362(TERT);ENSG00000164761(TNFRSF11B);ENSG00000169242(EFNA1);ENSG00000169245(CXCL10);ENSG00000173269(MMRN2);ENSG00000183691(NOG);ENSG00000…
GO:0035580	CC	specific granule lumen	1	3	4	61	0.0085	0.134142305	ENSG00000204386(NEU1)	ENSG00000124107(SLPI);ENSG00000163661(PTX3);ENSG00000163739(CXCL1)
GO:0001975	BP	response to amphetamine	1	2	3	33	0.008637341	0.093908542	ENSG00000128271(ADORA2A)	ENSG00000180176(TH);ENSG00000180914(OXTR)
GO:0032228	BP	regulation of synaptic transmission, GABAergic	1	2	3	33	0.008637341	0.093908542	ENSG00000128271(ADORA2A)	ENSG00000163485(ADORA1);ENSG00000180914(OXTR)
GO:0045920	BP	negative regulation of exocytosis	2	1	3	33	0.008637341	0.093908542	ENSG00000100292(HMOX1);ENSG00000185345(PRKN)	ENSG00000079385(CEACAM1)
GO:0110111	BP	negative regulation of animal organ morphogenesis	0	3	3	33	0.008637341	0.093908542	-	ENSG00000079385(CEACAM1);ENSG00000164761(TNFRSF11B);ENSG00000183691(NOG)
GO:0098659	BP	inorganic cation import across plasma membrane	2	3	5	98	0.008716782	0.0943345	ENSG00000066230(SLC9A3);ENSG00000167723(TRPV3)	ENSG00000123700(KCNJ2);ENSG00000153822(KCNJ16);ENSG00000162989(KCNJ3)
GO:0099587	BP	inorganic ion import across plasma membrane	2	3	5	98	0.008716782	0.0943345	ENSG00000066230(SLC9A3);ENSG00000167723(TRPV3)	ENSG00000123700(KCNJ2);ENSG00000153822(KCNJ16);ENSG00000162989(KCNJ3)
GO:0005614	CC	interstitial matrix	0	2	2	11	0.008774517	0.134142305	-	ENSG00000041982(TNC);ENSG00000154175(ABI3BP)
GO:0007588	BP	excretion	2	2	4	63	0.008799842	0.094643214	ENSG00000100292(HMOX1);ENSG00000128271(ADORA2A)	ENSG00000113946(CLDN16);ENSG00000163485(ADORA1)
GO:0048247	BP	lymphocyte chemotaxis	0	4	4	63	0.008799842	0.094643214	-	ENSG00000117115(PADI2);ENSG00000138135(CH25H);ENSG00000169245(CXCL10);ENSG00000173432(SAA1)
GO:0007584	BP	response to nutrient	2	6	8	225	0.008846293	0.094643214	ENSG00000100292(HMOX1);ENSG00000101670(LIPG)	ENSG00000041982(TNC);ENSG00000125798(FOXA2);ENSG00000130707(ASS1);ENSG00000164761(TNFRSF11B);ENSG00000169245(CXCL10);ENSG00000175591(P2RY2)
GO:0008406	BP	gonad development	0	8	8	225	0.008846293	0.094643214	-	ENSG00000121858(TNFSF10);ENSG00000125398(SOX9);ENSG00000134363(FST);ENSG00000137869(CYP19A1);ENSG00000145147(SLIT2);ENSG00000163083(INHBB);ENSG00000163661(PTX3);ENSG00000205336(ADGRG1)
GO:0030595	BP	leukocyte chemotaxis	0	8	8	225	0.008846293	0.094643214	-	ENSG00000117115(PADI2);ENSG00000124875(CXCL6);ENSG00000138135(CH25H);ENSG00000145147(SLIT2);ENSG00000157368(IL34);ENSG00000163739(CXCL1);ENSG00000169245(CXCL10);ENSG00000173432(SAA1)
GO:0051271	BP	negative regulation of cellular component movement	1	9	10	321	0.008878622	0.094772714	ENSG00000100292(HMOX1)	ENSG00000102760(RGCC);ENSG00000111348(ARHGDIB);ENSG00000117115(PADI2);ENSG00000145147(SLIT2);ENSG00000162892(IL24);ENSG00000163485(ADORA1);ENSG00000173269(MMRN2);ENSG00000183691(NOG);ENSG00000205336(ADGRG1)
GO:0007369	BP	gastrulation	0	7	7	181	0.009088628	0.096793884	-	ENSG00000115414(FN1);ENSG00000125798(FOXA2);ENSG00000132470(ITGB4);ENSG00000144810(COL8A1);ENSG00000162367(TAL1);ENSG00000164532(TBX20);ENSG00000183691(NOG)
GO:0009888	BP	tissue development	6	33	39	2069	0.009218122	0.097950385	ENSG00000106031(HOXA13);ENSG00000107859(PITX3);ENSG00000140297(GCNT3);ENSG00000164188(RANBP3L);ENSG00000176928(GCNT4);ENSG00000241697(TMEFF1)	ENSG00000041982(TNC);ENSG00000058085(LAMC2);ENSG00000064270(ATP2C2);ENSG00000074047(GLI2);ENSG00000079385(CEACAM1);ENSG00000100628(ASB2);ENSG00000102760(RGCC);ENSG00000105974(CAV1);ENSG00000115414(FN1);ENSG00000118898(PPL);ENSG00000125398(SOX9);ENSG00000125798(FOXA2);ENSG00000127124(HIVEP3);ENSG00000132470(ITGB4);ENSG00000134363(FST);ENSG00000135373(EHF);ENSG00000144810(COL8A1);ENSG00000145147(SL…
GO:0070527	BP	platelet aggregation	1	3	4	64	0.00929383	0.098531419	ENSG00000244734(HBB)	ENSG00000079385(CEACAM1);ENSG00000115414(FN1);ENSG00000136573(BLK)
GO:0032373	BP	positive regulation of sterol transport	2	1	3	34	0.009384637	0.098823396	ENSG00000101670(LIPG);ENSG00000179869(ABCA13)	ENSG00000105974(CAV1)
GO:0032376	BP	positive regulation of cholesterol transport	2	1	3	34	0.009384637	0.098823396	ENSG00000101670(LIPG);ENSG00000179869(ABCA13)	ENSG00000105974(CAV1)
GO:0070050	BP	neuron cellular homeostasis	2	1	3	34	0.009384637	0.098823396	ENSG00000166963(MAP1A);ENSG00000185345(PRKN)	ENSG00000163485(ADORA1)
GO:0009968	BP	negative regulation of signal transduction	3	24	27	1301	0.009446567	0.099186855	ENSG00000100292(HMOX1);ENSG00000136695(IL36RN);ENSG00000185345(PRKN)	ENSG00000074047(GLI2);ENSG00000079385(CEACAM1);ENSG00000103154(NECAB2);ENSG00000105974(CAV1);ENSG00000112299(VNN1);ENSG00000115008(IL1A);ENSG00000117115(PADI2);ENSG00000121858(TNFSF10);ENSG00000125398(SOX9);ENSG00000130508(PXDN);ENSG00000134363(FST);ENSG00000145147(SLIT2);ENSG00000146678(IGFBP1);ENSG00000155792(DEPTOR);ENSG00000162511(LAPTM5);ENSG00000164056(SPRY1);ENSG00000164362(TERT);ENSG00000…
GO:0030593	BP	neutrophil chemotaxis	0	5	5	100	0.009467341	0.099186855	-	ENSG00000124875(CXCL6);ENSG00000145147(SLIT2);ENSG00000163739(CXCL1);ENSG00000169245(CXCL10);ENSG00000173432(SAA1)
GO:0002694	BP	regulation of leukocyte activation	3	11	14	534	0.009482653	0.099186855	ENSG00000081059(TCF7);ENSG00000100292(HMOX1);ENSG00000128271(ADORA2A)	ENSG00000074047(GLI2);ENSG00000079385(CEACAM1);ENSG00000102524(TNFSF13B);ENSG00000105974(CAV1);ENSG00000106952(TNFSF8);ENSG00000112299(VNN1);ENSG00000115008(IL1A);ENSG00000136573(BLK);ENSG00000162511(LAPTM5);ENSG00000205809(KLRC2);ENSG00000277117(-)
GO:0002682	BP	regulation of immune system process	4	28	32	1618	0.009530072	0.099460845	ENSG00000081059(TCF7);ENSG00000100292(HMOX1);ENSG00000128271(ADORA2A);ENSG00000135973(GPR45)	ENSG00000023445(BIRC3);ENSG00000074047(GLI2);ENSG00000079385(CEACAM1);ENSG00000086730(LAT2);ENSG00000102524(TNFSF13B);ENSG00000102760(RGCC);ENSG00000104783(KCNN4);ENSG00000105974(CAV1);ENSG00000106952(TNFSF8);ENSG00000112299(VNN1);ENSG00000115008(IL1A);ENSG00000117115(PADI2);ENSG00000124875(CXCL6);ENSG00000125398(SOX9);ENSG00000132329(RAMP1);ENSG00000136573(BLK);ENSG00000145147(SLIT2);ENSG0000015…
GO:1990782	MF	protein tyrosine kinase binding	0	5	5	100	0.009560661	0.13922724	-	ENSG00000079385(CEACAM1);ENSG00000128512(DOCK4);ENSG00000130762(ARHGEF16);ENSG00000154188(ANGPT1);ENSG00000179776(CDH5)
GO:1902533	BP	positive regulation of intracellular signal transduction	3	20	23	1057	0.009636349	0.100346519	ENSG00000100292(HMOX1);ENSG00000182162(P2RY8);ENSG00000185345(PRKN)	ENSG00000007952(NOX1);ENSG00000023445(BIRC3);ENSG00000103154(NECAB2);ENSG00000105974(CAV1);ENSG00000115414(FN1);ENSG00000117525(F3);ENSG00000121858(TNFSF10);ENSG00000125398(SOX9);ENSG00000154188(ANGPT1);ENSG00000157368(IL34);ENSG00000162511(LAPTM5);ENSG00000163362(INAVA);ENSG00000163485(ADORA1);ENSG00000163794(UCN);ENSG00000169242(EFNA1);ENSG00000171631(P2RY6);ENSG00000173432(SAA1);ENSG0000018258…
GO:0003170	BP	heart valve development	0	4	4	65	0.009805535	0.101300583	-	ENSG00000125398(SOX9);ENSG00000145147(SLIT2);ENSG00000164532(TBX20);ENSG00000169242(EFNA1)
GO:0050854	BP	regulation of antigen receptor-mediated signaling pathway	0	4	4	65	0.009805535	0.101300583	-	ENSG00000079385(CEACAM1);ENSG00000104783(KCNN4);ENSG00000136573(BLK);ENSG00000162511(LAPTM5)
GO:1903037	BP	regulation of leukocyte cell-cell adhesion	1	9	10	326	0.009830362	0.101300583	ENSG00000128271(ADORA2A)	ENSG00000074047(GLI2);ENSG00000079385(CEACAM1);ENSG00000102524(TNFSF13B);ENSG00000105974(CAV1);ENSG00000112299(VNN1);ENSG00000115008(IL1A);ENSG00000130707(ASS1);ENSG00000162511(LAPTM5);ENSG00000277117(-)
GO:0021510	BP	spinal cord development	0	5	5	101	0.00985881	0.101300583	-	ENSG00000074047(GLI2);ENSG00000162367(TAL1);ENSG00000164532(TBX20);ENSG00000183691(NOG);ENSG00000189056(RELN)
GO:0031982	CC	vesicle	13	54	67	3904	0.00987023	0.134142305	ENSG00000066230(SLC9A3);ENSG00000091536(MYO15A);ENSG00000101670(LIPG);ENSG00000103316(CRYM);ENSG00000104888(SLC17A7);ENSG00000124772(CPNE5);ENSG00000131242(RAB11FIP4);ENSG00000140297(GCNT3);ENSG00000179869(ABCA13);ENSG00000185345(PRKN);ENSG00000196208(GREB1);ENSG00000204386(NEU1);ENSG00000244734(HBB)	ENSG00000007952(NOX1);ENSG00000058404(CAMK2B);ENSG00000064270(ATP2C2);ENSG00000067715(SYT1);ENSG00000079215(SLC1A3);ENSG00000079385(CEACAM1);ENSG00000086730(LAT2);ENSG00000103313(MEFV);ENSG00000104140(RHOV);ENSG00000104783(KCNN4);ENSG00000105974(CAV1);ENSG00000107165(TYRP1);ENSG00000111348(ARHGDIB);ENSG00000112299(VNN1);ENSG00000115414(FN1);ENSG00000116183(PAPPA2);ENSG00000117115(PADI2);ENSG00000…
GO:0046873	MF	metal ion transmembrane transporter activity	3	9	12	428	0.009884274	0.13922724	ENSG00000066230(SLC9A3);ENSG00000104888(SLC17A7);ENSG00000167723(TRPV3)	ENSG00000064270(ATP2C2);ENSG00000079215(SLC1A3);ENSG00000104783(KCNN4);ENSG00000113946(CLDN16);ENSG00000123700(KCNJ2);ENSG00000144285(SCN1A);ENSG00000149403(GRIK4);ENSG00000153822(KCNJ16);ENSG00000162989(KCNJ3)
GO:0030879	BP	mammary gland development	0	6	6	141	0.009895232	0.101300583	-	ENSG00000064270(ATP2C2);ENSG00000074047(GLI2);ENSG00000105974(CAV1);ENSG00000125398(SOX9);ENSG00000163435(ELF3);ENSG00000180914(OXTR)
GO:1903531	BP	negative regulation of secretion by cell	2	4	6	141	0.009895232	0.101300583	ENSG00000100292(HMOX1);ENSG00000185345(PRKN)	ENSG00000079385(CEACAM1);ENSG00000163083(INHBB);ENSG00000163485(ADORA1);ENSG00000163794(UCN)
GO:0030030	BP	cell projection organization	7	25	32	1623	0.009945715	0.101300583	ENSG00000124772(CPNE5);ENSG00000128271(ADORA2A);ENSG00000138311(ZNF365);ENSG00000166246(C16orf71);ENSG00000166963(MAP1A);ENSG00000185345(PRKN);ENSG00000241697(TMEFF1)	ENSG00000041982(TNC);ENSG00000058085(LAMC2);ENSG00000058404(CAMK2B);ENSG00000067715(SYT1);ENSG00000074047(GLI2);ENSG00000104140(RHOV);ENSG00000105974(CAV1);ENSG00000115414(FN1);ENSG00000116574(RHOU);ENSG00000118515(SGK1);ENSG00000126785(RHOJ);ENSG00000126878(AIF1L);ENSG00000132470(ITGB4);ENSG00000136573(BLK);ENSG00000145147(SLIT2);ENSG00000151150(ANK3);ENSG00000153292(ADGRF1);ENSG00000155066(PROM…
GO:0036477	CC	somatodendritic compartment	4	16	20	860	0.009986836	0.134142305	ENSG00000107859(PITX3);ENSG00000124772(CPNE5);ENSG00000128271(ADORA2A);ENSG00000166963(MAP1A)	ENSG00000079215(SLC1A3);ENSG00000103154(NECAB2);ENSG00000104783(KCNN4);ENSG00000123700(KCNJ2);ENSG00000126583(PRKCG);ENSG00000130707(ASS1);ENSG00000144285(SCN1A);ENSG00000151150(ANK3);ENSG00000154678(PDE1C);ENSG00000163485(ADORA1);ENSG00000163794(UCN);ENSG00000167281(RBFOX3);ENSG00000180176(TH);ENSG00000184985(SORCS2);ENSG00000189056(RELN);ENSG00000196569(LAMA2)
GO:0031581	BP	hemidesmosome assembly	0	2	2	12	0.00999853	0.101300583	-	ENSG00000058085(LAMC2);ENSG00000132470(ITGB4)
GO:0048548	BP	regulation of pinocytosis	0	2	2	12	0.00999853	0.101300583	-	ENSG00000105974(CAV1);ENSG00000155066(PROM2)
GO:0060601	BP	lateral sprouting from an epithelium	0	2	2	12	0.00999853	0.101300583	-	ENSG00000074047(GLI2);ENSG00000183691(NOG)
GO:0072584	BP	caveolin-mediated endocytosis	0	2	2	12	0.00999853	0.101300583	-	ENSG00000105974(CAV1);ENSG00000155066(PROM2)
GO:0097152	BP	mesenchymal cell apoptotic process	1	1	2	12	0.00999853	0.101300583	ENSG00000106031(HOXA13)	ENSG00000125398(SOX9)
GO:0031401	BP	positive regulation of protein modification process	1	25	26	1245	0.010026083	0.101300583	ENSG00000185345(PRKN)	ENSG00000007952(NOX1);ENSG00000023445(BIRC3);ENSG00000102760(RGCC);ENSG00000103154(NECAB2);ENSG00000105974(CAV1);ENSG00000125398(SOX9);ENSG00000132329(RAMP1);ENSG00000154188(ANGPT1);ENSG00000155066(PROM2);ENSG00000157368(IL34);ENSG00000162511(LAPTM5);ENSG00000162892(IL24);ENSG00000163083(INHBB);ENSG00000163362(INAVA);ENSG00000163485(ADORA1);ENSG00000163794(UCN);ENSG00000169242(EFNA1);ENSG00000170…
GO:0042325	BP	regulation of phosphorylation	2	30	32	1624	0.010030617	0.101300583	ENSG00000128271(ADORA2A);ENSG00000185345(PRKN)	ENSG00000007952(NOX1);ENSG00000079385(CEACAM1);ENSG00000102760(RGCC);ENSG00000103154(NECAB2);ENSG00000105974(CAV1);ENSG00000115414(FN1);ENSG00000125398(SOX9);ENSG00000125798(FOXA2);ENSG00000145147(SLIT2);ENSG00000154188(ANGPT1);ENSG00000155066(PROM2);ENSG00000155792(DEPTOR);ENSG00000157368(IL34);ENSG00000162511(LAPTM5);ENSG00000162892(IL24);ENSG00000163083(INHBB);ENSG00000163362(INAVA);ENSG000001…
GO:0010644	BP	cell communication by electrical coupling	0	3	3	35	0.010168536	0.101815727	-	ENSG00000105974(CAV1);ENSG00000151150(ANK3);ENSG00000165474(GJB2)
GO:0035633	BP	maintenance of blood-brain barrier	0	3	3	35	0.010168536	0.101815727	-	ENSG00000154188(ANGPT1);ENSG00000179776(CDH5);ENSG00000196569(LAMA2)
GO:0042755	BP	eating behavior	1	2	3	35	0.010168536	0.101815727	ENSG00000128271(ADORA2A)	ENSG00000180176(TH);ENSG00000180914(OXTR)
GO:0086010	BP	membrane depolarization during action potential	0	3	3	35	0.010168536	0.101815727	-	ENSG00000123700(KCNJ2);ENSG00000144285(SCN1A);ENSG00000151150(ANK3)
GO:0031333	BP	negative regulation of protein-containing complex assembly	1	5	6	142	0.010223999	0.102152789	ENSG00000163431(LMOD1)	ENSG00000103313(MEFV);ENSG00000125398(SOX9);ENSG00000145147(SLIT2);ENSG00000164532(TBX20);ENSG00000179776(CDH5)
GO:0046545	BP	development of primary female sexual characteristics	0	5	5	102	0.010261262	0.102159577	-	ENSG00000134363(FST);ENSG00000137869(CYP19A1);ENSG00000145147(SLIT2);ENSG00000163083(INHBB);ENSG00000163661(PTX3)
GO:0045137	BP	development of primary sexual characteristics	0	8	8	231	0.01026828	0.102159577	-	ENSG00000121858(TNFSF10);ENSG00000125398(SOX9);ENSG00000134363(FST);ENSG00000137869(CYP19A1);ENSG00000145147(SLIT2);ENSG00000163083(INHBB);ENSG00000163661(PTX3);ENSG00000205336(ADGRG1)
GO:0046888	BP	negative regulation of hormone secretion	1	3	4	66	0.010335193	0.102607445	ENSG00000185345(PRKN)	ENSG00000163083(INHBB);ENSG00000163485(ADORA1);ENSG00000163794(UCN)
GO:0034705	CC	potassium channel complex	0	5	5	100	0.010372854	0.134142305	-	ENSG00000104783(KCNN4);ENSG00000123700(KCNJ2);ENSG00000149403(GRIK4);ENSG00000153822(KCNJ16);ENSG00000162989(KCNJ3)
GO:0051056	BP	regulation of small GTPase mediated signal transduction	1	9	10	329	0.010437689	0.103405944	ENSG00000182162(P2RY8)	ENSG00000104140(RHOV);ENSG00000111348(ARHGDIB);ENSG00000116574(RHOU);ENSG00000126785(RHOJ);ENSG00000130762(ARHGEF16);ENSG00000145147(SLIT2);ENSG00000164056(SPRY1);ENSG00000189056(RELN);ENSG00000205336(ADGRG1)
GO:0060198	CC	clathrin-sculpted vesicle	1	1	2	12	0.010438659	0.134142305	ENSG00000104888(SLC17A7)	ENSG00000067715(SYT1)
GO:0032355	BP	response to estradiol	0	6	6	143	0.01056046	0.104181718	-	ENSG00000130707(ASS1);ENSG00000137869(CYP19A1);ENSG00000163794(UCN);ENSG00000165474(GJB2);ENSG00000180176(TH);ENSG00000180914(OXTR)
GO:1903322	BP	positive regulation of protein modification by small protein conjugation or removal	1	5	6	143	0.01056046	0.104181718	ENSG00000185345(PRKN)	ENSG00000023445(BIRC3);ENSG00000105974(CAV1);ENSG00000154188(ANGPT1);ENSG00000162511(LAPTM5);ENSG00000163362(INAVA)
GO:0050905	BP	neuromuscular process	2	3	5	103	0.010674837	0.105088839	ENSG00000128271(ADORA2A);ENSG00000185345(PRKN)	ENSG00000079215(SLC1A3);ENSG00000144285(SCN1A);ENSG00000163794(UCN)
GO:0007162	BP	negative regulation of cell adhesion	1	8	9	281	0.010789611	0.105774306	ENSG00000128271(ADORA2A)	ENSG00000041982(TNC);ENSG00000079385(CEACAM1);ENSG00000102760(RGCC);ENSG00000111348(ARHGDIB);ENSG00000130707(ASS1);ENSG00000154188(ANGPT1);ENSG00000162511(LAPTM5);ENSG00000277117(-)
GO:0072593	BP	reactive oxygen species metabolic process	2	7	9	281	0.010789611	0.105774306	ENSG00000185345(PRKN);ENSG00000244734(HBB)	ENSG00000007952(NOX1);ENSG00000105974(CAV1);ENSG00000113492(AGXT2);ENSG00000130508(PXDN);ENSG00000130707(ASS1);ENSG00000163362(INAVA);ENSG00000163661(PTX3)
GO:0051130	BP	positive regulation of cellular component organization	6	20	26	1253	0.010829966	0.105798425	ENSG00000106031(HOXA13);ENSG00000124772(CPNE5);ENSG00000135116(HRK);ENSG00000163431(LMOD1);ENSG00000179869(ABCA13);ENSG00000185345(PRKN)	ENSG00000007952(NOX1);ENSG00000058404(CAMK2B);ENSG00000067715(SYT1);ENSG00000102760(RGCC);ENSG00000105974(CAV1);ENSG00000115008(IL1A);ENSG00000115414(FN1);ENSG00000116574(RHOU);ENSG00000121858(TNFSF10);ENSG00000125398(SOX9);ENSG00000145147(SLIT2);ENSG00000154188(ANGPT1);ENSG00000155066(PROM2);ENSG00000162367(TAL1);ENSG00000170786(SDR16C5);ENSG00000179776(CDH5);ENSG00000180914(OXTR);ENSG0000018258…
GO:0042383	CC	sarcolemma	0	6	6	141	0.010982145	0.134142305	-	ENSG00000105974(CAV1);ENSG00000123700(KCNJ2);ENSG00000144285(SCN1A);ENSG00000151150(ANK3);ENSG00000162989(KCNJ3);ENSG00000196569(LAMA2)
GO:0003203	BP	endocardial cushion morphogenesis	0	3	3	36	0.010989364	0.105798425	-	ENSG00000125398(SOX9);ENSG00000164532(TBX20);ENSG00000183691(NOG)
GO:0097484	BP	dendrite extension	2	1	3	36	0.010989364	0.105798425	ENSG00000124772(CPNE5);ENSG00000185345(PRKN)	ENSG00000067715(SYT1)
GO:0008217	BP	regulation of blood pressure	2	5	7	188	0.011050065	0.105798425	ENSG00000100292(HMOX1);ENSG00000244734(HBB)	ENSG00000007952(NOX1);ENSG00000118515(SGK1);ENSG00000163485(ADORA1);ENSG00000163794(UCN);ENSG00000180914(OXTR)
GO:0048167	BP	regulation of synaptic plasticity	2	5	7	188	0.011050065	0.105798425	ENSG00000128271(ADORA2A);ENSG00000166963(MAP1A)	ENSG00000058404(CAMK2B);ENSG00000126583(PRKCG);ENSG00000163485(ADORA1);ENSG00000184985(SORCS2);ENSG00000189056(RELN)
GO:0006939	BP	smooth muscle contraction	0	5	5	104	0.011099675	0.105798425	-	ENSG00000105974(CAV1);ENSG00000128512(DOCK4);ENSG00000163485(ADORA1);ENSG00000180914(OXTR);ENSG00000196562(SULF2)
GO:0097190	BP	apoptotic signaling pathway	4	11	15	601	0.011242678	0.105798425	ENSG00000100292(HMOX1);ENSG00000128271(ADORA2A);ENSG00000135116(HRK);ENSG00000185345(PRKN)	ENSG00000007952(NOX1);ENSG00000007968(E2F2);ENSG00000105974(CAV1);ENSG00000112299(VNN1);ENSG00000115008(IL1A);ENSG00000121858(TNFSF10);ENSG00000155792(DEPTOR);ENSG00000163083(INHBB);ENSG00000163485(ADORA1);ENSG00000164362(TERT);ENSG00000183691(NOG)
GO:0009607	BP	response to biotic stimulus	2	28	30	1510	0.011308744	0.105798425	ENSG00000136688(IL36G);ENSG00000136695(IL36RN)	ENSG00000023445(BIRC3);ENSG00000058404(CAMK2B);ENSG00000079385(CEACAM1);ENSG00000103313(MEFV);ENSG00000105974(CAV1);ENSG00000106952(TNFSF8);ENSG00000112299(VNN1);ENSG00000115008(IL1A);ENSG00000124107(SLPI);ENSG00000124875(CXCL6);ENSG00000130707(ASS1);ENSG00000132530(XAF1);ENSG00000136573(BLK);ENSG00000137959(IFI44L);ENSG00000157368(IL34);ENSG00000162511(LAPTM5);ENSG00000162654(GBP4);ENSG000001628…
GO:0014910	BP	regulation of smooth muscle cell migration	0	4	4	68	0.011449269	0.105798425	-	ENSG00000128512(DOCK4);ENSG00000145147(SLIT2);ENSG00000164362(TERT);ENSG00000171631(P2RY6)
GO:0001818	BP	negative regulation of cytokine production	2	7	9	284	0.011506044	0.105798425	ENSG00000100292(HMOX1);ENSG00000136695(IL36RN)	ENSG00000079385(CEACAM1);ENSG00000102760(RGCC);ENSG00000103313(MEFV);ENSG00000115414(FN1);ENSG00000154188(ANGPT1);ENSG00000162511(LAPTM5);ENSG00000163083(INHBB)
GO:0030048	BP	actin filament-based movement	1	5	6	146	0.011616928	0.105798425	ENSG00000091536(MYO15A)	ENSG00000105974(CAV1);ENSG00000123700(KCNJ2);ENSG00000144285(SCN1A);ENSG00000162989(KCNJ3);ENSG00000163485(ADORA1)
GO:0051051	BP	negative regulation of transport	2	10	12	439	0.011673234	0.105798425	ENSG00000100292(HMOX1);ENSG00000185345(PRKN)	ENSG00000079385(CEACAM1);ENSG00000103154(NECAB2);ENSG00000105974(CAV1);ENSG00000151150(ANK3);ENSG00000154188(ANGPT1);ENSG00000155066(PROM2);ENSG00000163083(INHBB);ENSG00000163485(ADORA1);ENSG00000163794(UCN);ENSG00000180914(OXTR)
GO:0021781	BP	glial cell fate commitment	0	2	2	13	0.011716982	0.105798425	-	ENSG00000125398(SOX9);ENSG00000162367(TAL1)
GO:0032230	BP	positive regulation of synaptic transmission, GABAergic	1	1	2	13	0.011716982	0.105798425	ENSG00000128271(ADORA2A)	ENSG00000180914(OXTR)
GO:0042415	BP	norepinephrine metabolic process	1	1	2	13	0.011716982	0.105798425	ENSG00000185345(PRKN)	ENSG00000180176(TH)
GO:0042635	BP	positive regulation of hair cycle	0	2	2	13	0.011716982	0.105798425	-	ENSG00000134363(FST);ENSG00000164362(TERT)
GO:0045741	BP	positive regulation of epidermal growth factor-activated receptor activity	0	2	2	13	0.011716982	0.105798425	-	ENSG00000163485(ADORA1);ENSG00000182585(EPGN)
GO:0060546	BP	negative regulation of necroptotic process	0	2	2	13	0.011716982	0.105798425	-	ENSG00000023445(BIRC3);ENSG00000105974(CAV1)
GO:0070254	BP	mucus secretion	0	2	2	13	0.011716982	0.105798425	-	ENSG00000163485(ADORA1);ENSG00000175591(P2RY2)
GO:0071287	BP	cellular response to manganese ion	1	1	2	13	0.011716982	0.105798425	ENSG00000185345(PRKN)	ENSG00000180176(TH)
GO:0098814	BP	spontaneous synaptic transmission	1	1	2	13	0.011716982	0.105798425	ENSG00000185345(PRKN)	ENSG00000067715(SYT1)
GO:0099171	BP	presynaptic modulation of chemical synaptic transmission	0	2	2	13	0.011716982	0.105798425	-	ENSG00000067715(SYT1);ENSG00000126583(PRKCG)
GO:1903817	BP	negative regulation of voltage-gated potassium channel activity	0	2	2	13	0.011716982	0.105798425	-	ENSG00000105974(CAV1);ENSG00000151150(ANK3)
GO:0009101	BP	glycoprotein biosynthetic process	3	7	10	335	0.011737692	0.105798425	ENSG00000119514(GALNT12);ENSG00000140297(GCNT3);ENSG00000176928(GCNT4)	ENSG00000070731(ST6GALNAC2);ENSG00000103154(NECAB2);ENSG00000117069(ST6GALNAC5);ENSG00000128242(GAL3ST1);ENSG00000132329(RAMP1);ENSG00000136542(GALNT5);ENSG00000215182(MUC5AC)
GO:0060485	BP	mesenchyme development	1	8	9	285	0.011752599	0.105798425	ENSG00000164188(RANBP3L)	ENSG00000102760(RGCC);ENSG00000115414(FN1);ENSG00000125398(SOX9);ENSG00000125798(FOXA2);ENSG00000164056(SPRY1);ENSG00000164532(TBX20);ENSG00000169242(EFNA1);ENSG00000183691(NOG)
GO:0031994	MF	insulin-like growth factor I binding	0	2	2	13	0.011767591	0.13922724	-	ENSG00000132470(ITGB4);ENSG00000146678(IGFBP1)
GO:0035256	MF	G protein-coupled glutamate receptor binding	1	1	2	13	0.011767591	0.13922724	ENSG00000128271(ADORA2A)	ENSG00000103154(NECAB2)
GO:0086004	BP	regulation of cardiac muscle cell contraction	0	3	3	37	0.011847415	0.105798425	-	ENSG00000105974(CAV1);ENSG00000123700(KCNJ2);ENSG00000163485(ADORA1)
GO:0060560	BP	developmental growth involved in morphogenesis	2	6	8	237	0.011853463	0.105798425	ENSG00000124772(CPNE5);ENSG00000185345(PRKN)	ENSG00000041982(TNC);ENSG00000067715(SYT1);ENSG00000115414(FN1);ENSG00000125398(SOX9);ENSG00000145147(SLIT2);ENSG00000164056(SPRY1)
GO:0009893	BP	positive regulation of metabolic process	6	59	65	3896	0.011966973	0.105798425	ENSG00000100292(HMOX1);ENSG00000106031(HOXA13);ENSG00000107859(PITX3);ENSG00000136688(IL36G);ENSG00000185345(PRKN);ENSG00000244734(HBB)	ENSG00000007952(NOX1);ENSG00000007968(E2F2);ENSG00000008517(IL32);ENSG00000023445(BIRC3);ENSG00000041982(TNC);ENSG00000074047(GLI2);ENSG00000095637(SORBS1);ENSG00000102760(RGCC);ENSG00000103154(NECAB2);ENSG00000103313(MEFV);ENSG00000105974(CAV1);ENSG00000106952(TNFSF8);ENSG00000107165(TYRP1);ENSG00000113492(AGXT2);ENSG00000115008(IL1A);ENSG00000115414(FN1);ENSG00000117115(PADI2);ENSG00000117525(F…
GO:0043524	BP	negative regulation of neuron apoptotic process	3	3	6	147	0.01198508	0.105798425	ENSG00000100292(HMOX1);ENSG00000128271(ADORA2A);ENSG00000185345(PRKN)	ENSG00000126583(PRKCG);ENSG00000154188(ANGPT1);ENSG00000164362(TERT)
GO:0097530	BP	granulocyte migration	0	6	6	147	0.01198508	0.105798425	-	ENSG00000124875(CXCL6);ENSG00000145147(SLIT2);ENSG00000157368(IL34);ENSG00000163739(CXCL1);ENSG00000169245(CXCL10);ENSG00000173432(SAA1)
GO:0048667	BP	cell morphogenesis involved in neuron differentiation	3	12	15	607	0.012221171	0.105798425	ENSG00000138311(ZNF365);ENSG00000166963(MAP1A);ENSG00000241697(TMEFF1)	ENSG00000058085(LAMC2);ENSG00000058404(CAMK2B);ENSG00000074047(GLI2);ENSG00000079215(SLC1A3);ENSG00000115414(FN1);ENSG00000145147(SLIT2);ENSG00000151150(ANK3);ENSG00000169067(ACTBL2);ENSG00000169242(EFNA1);ENSG00000183691(NOG);ENSG00000189056(RELN);ENSG00000196569(LAMA2)
GO:0002275	BP	myeloid cell activation involved in immune response	4	10	14	552	0.012402086	0.105798425	ENSG00000100292(HMOX1);ENSG00000179869(ABCA13);ENSG00000204386(NEU1);ENSG00000244734(HBB)	ENSG00000079385(CEACAM1);ENSG00000086730(LAT2);ENSG00000112299(VNN1);ENSG00000117115(PADI2);ENSG00000124107(SLPI);ENSG00000136573(BLK);ENSG00000146094(DOK3);ENSG00000163661(PTX3);ENSG00000163739(CXCL1);ENSG00000197249(SERPINA1)
GO:0031667	BP	response to nutrient levels	2	12	14	552	0.012402086	0.105798425	ENSG00000100292(HMOX1);ENSG00000101670(LIPG)	ENSG00000041982(TNC);ENSG00000105974(CAV1);ENSG00000125798(FOXA2);ENSG00000126583(PRKCG);ENSG00000130707(ASS1);ENSG00000163083(INHBB);ENSG00000163794(UCN);ENSG00000164761(TNFRSF11B);ENSG00000169245(CXCL10);ENSG00000175591(P2RY2);ENSG00000176641(RNF152);ENSG00000180176(TH)
GO:0043549	BP	regulation of kinase activity	2	18	20	900	0.012476997	0.105798425	ENSG00000128271(ADORA2A);ENSG00000185345(PRKN)	ENSG00000079385(CEACAM1);ENSG00000102760(RGCC);ENSG00000105974(CAV1);ENSG00000125798(FOXA2);ENSG00000154188(ANGPT1);ENSG00000155792(DEPTOR);ENSG00000157368(IL34);ENSG00000163362(INAVA);ENSG00000163485(ADORA1);ENSG00000163794(UCN);ENSG00000164056(SPRY1);ENSG00000169242(EFNA1);ENSG00000169245(CXCL10);ENSG00000173432(SAA1);ENSG00000175920(DOK7);ENSG00000178690(DYNAP);ENSG00000182585(EPGN);ENSG000001…
GO:0051179	BP	localization	18	85	103	6690	0.01247888	0.105798425	ENSG00000066230(SLC9A3);ENSG00000091536(MYO15A);ENSG00000100292(HMOX1);ENSG00000101670(LIPG);ENSG00000103316(CRYM);ENSG00000104888(SLC17A7);ENSG00000128271(ADORA2A);ENSG00000131242(RAB11FIP4);ENSG00000140297(GCNT3);ENSG00000144671(SLC22A14);ENSG00000164188(RANBP3L);ENSG00000166963(MAP1A);ENSG00000167723(TRPV3);ENSG00000179869(ABCA13);ENSG00000185345(PRKN);ENSG00000204386(NEU1);ENSG00000244734(HBB…	ENSG00000007952(NOX1);ENSG00000058085(LAMC2);ENSG00000058404(CAMK2B);ENSG00000064270(ATP2C2);ENSG00000067715(SYT1);ENSG00000079215(SLC1A3);ENSG00000079385(CEACAM1);ENSG00000082126(MPP4);ENSG00000086730(LAT2);ENSG00000095637(SORBS1);ENSG00000099812(MISP);ENSG00000102760(RGCC);ENSG00000103154(NECAB2);ENSG00000104140(RHOV);ENSG00000104783(KCNN4);ENSG00000105974(CAV1);ENSG00000111348(ARHGDIB);ENSG000…
GO:1901701	BP	cellular response to oxygen-containing compound	3	22	25	1206	0.012531274	0.105798425	ENSG00000136688(IL36G);ENSG00000136695(IL36RN);ENSG00000185345(PRKN)	ENSG00000041982(TNC);ENSG00000079215(SLC1A3);ENSG00000079385(CEACAM1);ENSG00000095637(SORBS1);ENSG00000105974(CAV1);ENSG00000115008(IL1A);ENSG00000124875(CXCL6);ENSG00000125398(SOX9);ENSG00000125798(FOXA2);ENSG00000130707(ASS1);ENSG00000145147(SLIT2);ENSG00000146678(IGFBP1);ENSG00000162892(IL24);ENSG00000163083(INHBB);ENSG00000163739(CXCL1);ENSG00000165474(GJB2);ENSG00000169245(CXCL10);ENSG000001…
GO:0001707	BP	mesoderm formation	0	4	4	70	0.012637801	0.105798425	-	ENSG00000132470(ITGB4);ENSG00000162367(TAL1);ENSG00000164532(TBX20);ENSG00000183691(NOG)
GO:0099513	CC	polymeric cytoskeletal fiber	4	14	18	765	0.012726056	0.134142305	ENSG00000128271(ADORA2A);ENSG00000163431(LMOD1);ENSG00000166963(MAP1A);ENSG00000214866(DCDC2C)	ENSG00000013297(CLDN11);ENSG00000075886(TUBA3D);ENSG00000099812(MISP);ENSG00000103313(MEFV);ENSG00000118898(PPL);ENSG00000126878(AIF1L);ENSG00000136883(KIF12);ENSG00000147573(TRIM55);ENSG00000167767(KRT80);ENSG00000169067(ACTBL2);ENSG00000170442(KRT86);ENSG00000173432(SAA1);ENSG00000176771(NCKAP5);ENSG00000205426(KRT81)
GO:0051954	BP	positive regulation of amine transport	1	2	3	38	0.012742954	0.105798425	ENSG00000128271(ADORA2A)	ENSG00000067715(SYT1);ENSG00000180914(OXTR)
GO:0005310	MF	dicarboxylic acid transmembrane transporter activity	1	2	3	38	0.01282231	0.13922724	ENSG00000104888(SLC17A7)	ENSG00000079215(SLC1A3);ENSG00000147606(SLC26A7)
GO:0000053	BP	argininosuccinate metabolic process	0	1	1	1	0.012870892	0.105798425	-	ENSG00000130707(ASS1)
GO:0001100	BP	negative regulation of exit from mitosis	0	1	1	1	0.012870892	0.105798425	-	ENSG00000102760(RGCC)
GO:0001172	BP	transcription, RNA-templated	0	1	1	1	0.012870892	0.105798425	-	ENSG00000164362(TERT)
GO:0006585	BP	dopamine biosynthetic process from tyrosine	0	1	1	1	0.012870892	0.105798425	-	ENSG00000180176(TH)
GO:0012502	BP	induction of programmed cell death	0	1	1	1	0.012870892	0.105798425	-	ENSG00000162511(LAPTM5)
GO:0014861	BP	regulation of skeletal muscle contraction via regulation of action potential	0	1	1	1	0.012870892	0.105798425	-	ENSG00000123700(KCNJ2)
GO:0016104	BP	triterpenoid biosynthetic process	1	0	1	1	0.012870892	0.105798425	ENSG00000160285(LSS)	-
GO:0019481	BP	L-alanine catabolic process, by transamination	0	1	1	1	0.012870892	0.105798425	-	ENSG00000113492(AGXT2)
GO:0021508	BP	floor plate formation	0	1	1	1	0.012870892	0.105798425	-	ENSG00000074047(GLI2)
GO:0021972	BP	corticospinal neuron axon guidance through spinal cord	0	1	1	1	0.012870892	0.105798425	-	ENSG00000145147(SLIT2)
GO:0032244	BP	positive regulation of nucleoside transport	0	1	1	1	0.012870892	0.105798425	-	ENSG00000163485(ADORA1)
GO:0032605	BP	hepatocyte growth factor production	0	1	1	1	0.012870892	0.105798425	-	ENSG00000163083(INHBB)
GO:0032646	BP	regulation of hepatocyte growth factor production	0	1	1	1	0.012870892	0.105798425	-	ENSG00000163083(INHBB)
GO:0032686	BP	negative regulation of hepatocyte growth factor production	0	1	1	1	0.012870892	0.105798425	-	ENSG00000163083(INHBB)
GO:0032900	BP	negative regulation of neurotrophin production	0	1	1	1	0.012870892	0.105798425	-	ENSG00000163485(ADORA1)
GO:0034395	BP	regulation of transcription from RNA polymerase II promoter in response to iron	1	0	1	1	0.012870892	0.105798425	ENSG00000100292(HMOX1)	-
GO:0035499	BP	carnosine biosynthetic process	1	0	1	1	0.012870892	0.105798425	ENSG00000172508(CARNS1)	-
GO:0035922	BP	foramen ovale closure	0	1	1	1	0.012870892	0.105798425	-	ENSG00000164532(TBX20)
GO:0036306	BP	embryonic heart tube elongation	0	1	1	1	0.012870892	0.105798425	-	ENSG00000164532(TBX20)
GO:0043438	BP	acetoacetic acid metabolic process	0	1	1	1	0.012870892	0.105798425	-	ENSG00000107165(TYRP1)
GO:0050924	BP	positive regulation of negative chemotaxis	0	1	1	1	0.012870892	0.105798425	-	ENSG00000145147(SLIT2)
GO:0050929	BP	induction of negative chemotaxis	0	1	1	1	0.012870892	0.105798425	-	ENSG00000145147(SLIT2)
GO:0060217	BP	hemangioblast cell differentiation	0	1	1	1	0.012870892	0.105798425	-	ENSG00000162367(TAL1)
GO:0060517	BP	epithelial cell proliferation involved in prostatic bud elongation	0	1	1	1	0.012870892	0.105798425	-	ENSG00000125398(SOX9)
GO:0060577	BP	pulmonary vein morphogenesis	0	1	1	1	0.012870892	0.105798425	-	ENSG00000164532(TBX20)
GO:0060739	BP	mesenchymal-epithelial cell signaling involved in prostate gland development	0	1	1	1	0.012870892	0.105798425	-	ENSG00000041982(TNC)
GO:0060784	BP	regulation of cell proliferation involved in tissue homeostasis	0	1	1	1	0.012870892	0.105798425	-	ENSG00000125398(SOX9)
GO:0061514	BP	interleukin-34-mediated signaling pathway	0	1	1	1	0.012870892	0.105798425	-	ENSG00000157368(IL34)
GO:0061986	BP	negative regulation of transcription by glucose	0	1	1	1	0.012870892	0.105798425	-	ENSG00000125798(FOXA2)
GO:0061987	BP	negative regulation of transcription from RNA polymerase II promoter by glucose	0	1	1	1	0.012870892	0.105798425	-	ENSG00000125798(FOXA2)
GO:0062103	BP	double-stranded RNA biosynthetic process	0	1	1	1	0.012870892	0.105798425	-	ENSG00000164362(TERT)
GO:0071911	BP	synchronous neurotransmitter secretion	0	1	1	1	0.012870892	0.105798425	-	ENSG00000067715(SYT1)
GO:0098746	BP	fast, calcium ion-dependent exocytosis of neurotransmitter	0	1	1	1	0.012870892	0.105798425	-	ENSG00000067715(SYT1)
GO:0110026	BP	regulation of DNA strand resection involved in replication fork processing	1	0	1	1	0.012870892	0.105798425	ENSG00000138311(ZNF365)	-
GO:1900085	BP	negative regulation of peptidyl-tyrosine autophosphorylation	0	1	1	1	0.012870892	0.105798425	-	ENSG00000105974(CAV1)
GO:1900827	BP	positive regulation of membrane depolarization during cardiac muscle cell action potential	0	1	1	1	0.012870892	0.105798425	-	ENSG00000151150(ANK3)
GO:1901625	BP	cellular response to ergosterol	0	1	1	1	0.012870892	0.105798425	-	ENSG00000178690(DYNAP)
GO:1902076	BP	regulation of lateral motor column neuron migration	0	1	1	1	0.012870892	0.105798425	-	ENSG00000189056(RELN)
GO:1902078	BP	positive regulation of lateral motor column neuron migration	0	1	1	1	0.012870892	0.105798425	-	ENSG00000189056(RELN)
GO:1903235	BP	positive regulation of calcium ion-dependent exocytosis of neurotransmitter	0	1	1	1	0.012870892	0.105798425	-	ENSG00000067715(SYT1)
GO:1903450	BP	regulation of G1 to G0 transition	1	0	1	1	0.012870892	0.105798425	ENSG00000131242(RAB11FIP4)	-
GO:1903452	BP	positive regulation of G1 to G0 transition	1	0	1	1	0.012870892	0.105798425	ENSG00000131242(RAB11FIP4)	-
GO:1903609	BP	negative regulation of inward rectifier potassium channel activity	0	1	1	1	0.012870892	0.105798425	-	ENSG00000105974(CAV1)
GO:1903618	BP	regulation of transdifferentiation	0	1	1	1	0.012870892	0.105798425	-	ENSG00000164362(TERT)
GO:1903620	BP	positive regulation of transdifferentiation	0	1	1	1	0.012870892	0.105798425	-	ENSG00000164362(TERT)
GO:1903704	BP	negative regulation of production of siRNA involved in RNA interference	0	1	1	1	0.012870892	0.105798425	-	ENSG00000164362(TERT)
GO:1904935	BP	positive regulation of cell proliferation in midbrain	1	0	1	1	0.012870892	0.105798425	ENSG00000107859(PITX3)	-
GO:1905483	BP	regulation of motor neuron migration	0	1	1	1	0.012870892	0.105798425	-	ENSG00000189056(RELN)
GO:1905485	BP	positive regulation of motor neuron migration	0	1	1	1	0.012870892	0.105798425	-	ENSG00000189056(RELN)
GO:1905834	BP	response to pyrimidine ribonucleotide	0	1	1	1	0.012870892	0.105798425	-	ENSG00000171631(P2RY6)
GO:1905835	BP	cellular response to pyrimidine ribonucleotide	0	1	1	1	0.012870892	0.105798425	-	ENSG00000171631(P2RY6)
GO:1990451	BP	cellular stress response to acidic pH	0	1	1	1	0.012870892	0.105798425	-	ENSG00000007952(NOX1)
GO:2000970	BP	regulation of detection of glucose	0	1	1	1	0.012870892	0.105798425	-	ENSG00000125798(FOXA2)
GO:2000971	BP	negative regulation of detection of glucose	0	1	1	1	0.012870892	0.105798425	-	ENSG00000125798(FOXA2)
GO:0043296	CC	apical junction complex	0	6	6	146	0.012877284	0.134142305	-	ENSG00000013297(CLDN11);ENSG00000095637(SORBS1);ENSG00000113946(CLDN16);ENSG00000151150(ANK3);ENSG00000179776(CDH5);ENSG00000181885(CLDN7)
GO:0000250	MF	lanosterol synthase activity	1	0	1	1	0.012898994	0.13922724	ENSG00000160285(LSS)	-
GO:0001567	MF	cholesterol 25-hydroxylase activity	0	1	1	1	0.012898994	0.13922724	-	ENSG00000138135(CH25H)
GO:0003721	MF	telomerase RNA reverse transcriptase activity	0	1	1	1	0.012898994	0.13922724	-	ENSG00000164362(TERT)
GO:0003968	MF	RNA-directed 5'-3' RNA polymerase activity	0	1	1	1	0.012898994	0.13922724	-	ENSG00000164362(TERT)
GO:0004055	MF	argininosuccinate synthase activity	0	1	1	1	0.012898994	0.13922724	-	ENSG00000130707(ASS1)
GO:0004511	MF	tyrosine 3-monooxygenase activity	0	1	1	1	0.012898994	0.13922724	-	ENSG00000180176(TH)
GO:0004990	MF	oxytocin receptor activity	0	1	1	1	0.012898994	0.13922724	-	ENSG00000180914(OXTR)
GO:0015319	MF	sodium:inorganic phosphate symporter activity	1	0	1	1	0.012898994	0.13922724	ENSG00000104888(SLC17A7)	-
GO:0019806	MF	bromide peroxidase activity	0	1	1	1	0.012898994	0.13922724	-	ENSG00000130508(PXDN)
GO:0022894	MF	Intermediate conductance calcium-activated potassium channel activity	0	1	1	1	0.012898994	0.13922724	-	ENSG00000104783(KCNN4)
GO:0031559	MF	oxidosqualene cyclase activity	1	0	1	1	0.012898994	0.13922724	ENSG00000160285(LSS)	-
GO:0042300	MF	beta-amyrin synthase activity	1	0	1	1	0.012898994	0.13922724	ENSG00000160285(LSS)	-
GO:0046789	MF	host cell surface receptor binding	0	1	1	1	0.012898994	0.13922724	-	ENSG00000163083(INHBB)
GO:0046812	MF	host cell surface binding	0	1	1	1	0.012898994	0.13922724	-	ENSG00000163083(INHBB)
GO:0047127	MF	thiomorpholine-carboxylate dehydrogenase activity	1	0	1	1	0.012898994	0.13922724	ENSG00000103316(CRYM)	-
GO:0047225	MF	acetylgalactosaminyl-O-glycosyl-glycoprotein beta-1,6-N-acetylglucosaminyltransferase activity	1	0	1	1	0.012898994	0.13922724	ENSG00000140297(GCNT3)	-
GO:0047305	MF	(R)-3-amino-2-methylpropionate-pyruvate transaminase activity	0	1	1	1	0.012898994	0.13922724	-	ENSG00000113492(AGXT2)
GO:0047730	MF	carnosine synthase activity	1	0	1	1	0.012898994	0.13922724	ENSG00000172508(CARNS1)	-
GO:0062081	MF	activating MHC class Ib receptor activity	0	1	1	1	0.012898994	0.13922724	-	ENSG00000205809(KLRC2)
GO:0070320	MF	inward rectifier potassium channel inhibitor activity	0	1	1	1	0.012898994	0.13922724	-	ENSG00000105974(CAV1)
GO:0098680	MF	template-free RNA nucleotidyltransferase	0	1	1	1	0.012898994	0.13922724	-	ENSG00000164362(TERT)
GO:0099582	MF	neurotransmitter receptor activity involved in regulation of presynaptic cytosolic calcium ion concentration	0	1	1	1	0.012898994	0.13922724	-	ENSG00000163485(ADORA1)
GO:0102102	MF	homocarnosine synthase activity	1	0	1	1	0.012898994	0.13922724	ENSG00000172508(CARNS1)	-
GO:0102797	MF	geranial:oxygen oxidoreductase activity	0	1	1	1	0.012898994	0.13922724	-	ENSG00000138356(AOX1)
GO:0102798	MF	heptaldehyde:oxygen oxidoreductase activity	0	1	1	1	0.012898994	0.13922724	-	ENSG00000138356(AOX1)
GO:1990407	MF	calcitonin gene-related peptide binding	0	1	1	1	0.012898994	0.13922724	-	ENSG00000132329(RAMP1)
GO:0071396	BP	cellular response to lipid	2	13	15	611	0.012909748	0.105798425	ENSG00000136688(IL36G);ENSG00000136695(IL36RN)	ENSG00000041982(TNC);ENSG00000115008(IL1A);ENSG00000117115(PADI2);ENSG00000124875(CXCL6);ENSG00000125398(SOX9);ENSG00000130707(ASS1);ENSG00000162892(IL24);ENSG00000163739(CXCL1);ENSG00000165474(GJB2);ENSG00000169245(CXCL10);ENSG00000171631(P2RY6);ENSG00000178690(DYNAP);ENSG00000277117(-)
GO:0098693	BP	regulation of synaptic vesicle cycle	3	2	5	108	0.012914362	0.105798425	ENSG00000104888(SLC17A7);ENSG00000128271(ADORA2A);ENSG00000179869(ABCA13)	ENSG00000067715(SYT1);ENSG00000126583(PRKCG)
GO:0052547	BP	regulation of peptidase activity	1	11	12	446	0.013090494	0.107054198	ENSG00000128271(ADORA2A)	ENSG00000023445(BIRC3);ENSG00000103313(MEFV);ENSG00000105974(CAV1);ENSG00000115414(FN1);ENSG00000117525(F3);ENSG00000121858(TNFSF10);ENSG00000124107(SLPI);ENSG00000162511(LAPTM5);ENSG00000169242(EFNA1);ENSG00000170099(SERPINA6);ENSG00000197249(SERPINA1)
GO:0000333	CC	telomerase catalytic core complex	0	1	1	1	0.013162189	0.134142305	-	ENSG00000164362(TERT)
GO:0005591	CC	collagen type VIII trimer	0	1	1	1	0.013162189	0.134142305	-	ENSG00000144810(COL8A1)
GO:0005598	CC	short-chain collagen trimer	0	1	1	1	0.013162189	0.134142305	-	ENSG00000144810(COL8A1)
GO:0005600	CC	collagen type XIII trimer	0	1	1	1	0.013162189	0.134142305	-	ENSG00000197467(COL13A1)
GO:0030935	CC	sheet-forming collagen trimer	0	1	1	1	0.013162189	0.134142305	-	ENSG00000144810(COL8A1)
GO:0030936	CC	transmembrane collagen trimer	0	1	1	1	0.013162189	0.134142305	-	ENSG00000197467(COL13A1)
GO:0033193	CC	Lsd1/2 complex	0	1	1	1	0.013162189	0.134142305	-	ENSG00000162367(TAL1)
GO:0098646	CC	collagen sheet	0	1	1	1	0.013162189	0.134142305	-	ENSG00000144810(COL8A1)
GO:1990572	CC	TERT-RMRP complex	0	1	1	1	0.013162189	0.134142305	-	ENSG00000164362(TERT)
GO:0050795	BP	regulation of behavior	1	3	4	71	0.013260502	0.108255599	ENSG00000128271(ADORA2A)	ENSG00000163485(ADORA1);ENSG00000163794(UCN);ENSG00000189056(RELN)
GO:0006887	BP	exocytosis	6	14	20	906	0.013332931	0.108657589	ENSG00000100292(HMOX1);ENSG00000128271(ADORA2A);ENSG00000179869(ABCA13);ENSG00000185345(PRKN);ENSG00000204386(NEU1);ENSG00000244734(HBB)	ENSG00000067715(SYT1);ENSG00000079385(CEACAM1);ENSG00000086730(LAT2);ENSG00000112299(VNN1);ENSG00000115414(FN1);ENSG00000117115(PADI2);ENSG00000124107(SLPI);ENSG00000126583(PRKCG);ENSG00000136573(BLK);ENSG00000146094(DOK3);ENSG00000163661(PTX3);ENSG00000163739(CXCL1);ENSG00000197249(SERPINA1);ENSG00000205809(KLRC2)
GO:0043069	BP	negative regulation of programmed cell death	3	17	20	907	0.013480026	0.108950482	ENSG00000100292(HMOX1);ENSG00000128271(ADORA2A);ENSG00000185345(PRKN)	ENSG00000023445(BIRC3);ENSG00000074047(GLI2);ENSG00000105974(CAV1);ENSG00000112299(VNN1);ENSG00000115008(IL1A);ENSG00000121858(TNFSF10);ENSG00000125398(SOX9);ENSG00000126583(PRKCG);ENSG00000154188(ANGPT1);ENSG00000162511(LAPTM5);ENSG00000163485(ADORA1);ENSG00000163794(UCN);ENSG00000164362(TERT);ENSG00000169242(EFNA1);ENSG00000179776(CDH5);ENSG00000183691(NOG);ENSG00000196074(SYCP2)
GO:0021819	BP	layer formation in cerebral cortex	0	2	2	14	0.013554872	0.108950482	-	ENSG00000189056(RELN);ENSG00000205336(ADGRG1)
GO:0033605	BP	positive regulation of catecholamine secretion	0	2	2	14	0.013554872	0.108950482	-	ENSG00000067715(SYT1);ENSG00000180914(OXTR)
GO:0036295	BP	cellular response to increased oxygen levels	0	2	2	14	0.013554872	0.108950482	-	ENSG00000007952(NOX1);ENSG00000105974(CAV1)
GO:0044793	BP	negative regulation by host of viral process	1	1	2	14	0.013554872	0.108950482	ENSG00000185345(PRKN)	ENSG00000163661(PTX3)
GO:0045986	BP	negative regulation of smooth muscle contraction	0	2	2	14	0.013554872	0.108950482	-	ENSG00000128512(DOCK4);ENSG00000163485(ADORA1)
GO:0090128	BP	regulation of synapse maturation	0	2	2	14	0.013554872	0.108950482	-	ENSG00000058404(CAMK2B);ENSG00000189056(RELN)
GO:1901201	BP	regulation of extracellular matrix assembly	0	2	2	14	0.013554872	0.108950482	-	ENSG00000102760(RGCC);ENSG00000125398(SOX9)
GO:0005313	MF	L-glutamate transmembrane transporter activity	1	1	2	14	0.01361313	0.143961679	ENSG00000104888(SLC17A7)	ENSG00000079215(SLC1A3)
GO:0030513	BP	positive regulation of BMP signaling pathway	1	2	3	39	0.013676213	0.109363026	ENSG00000135253(KCP)	ENSG00000164532(TBX20);ENSG00000179776(CDH5)
GO:0051590	BP	positive regulation of neurotransmitter transport	2	1	3	39	0.013676213	0.109363026	ENSG00000128271(ADORA2A);ENSG00000185345(PRKN)	ENSG00000067715(SYT1)
GO:0086091	BP	regulation of heart rate by cardiac conduction	0	3	3	39	0.013676213	0.109363026	-	ENSG00000105974(CAV1);ENSG00000123700(KCNJ2);ENSG00000162989(KCNJ3)
GO:0042734	CC	presynaptic membrane	1	5	6	148	0.013695859	0.13667326	ENSG00000128271(ADORA2A)	ENSG00000040731(CDH10);ENSG00000067715(SYT1);ENSG00000149403(GRIK4);ENSG00000162989(KCNJ3);ENSG00000163485(ADORA1)
GO:0019825	MF	oxygen binding	1	2	3	39	0.013761043	0.143961679	ENSG00000244734(HBB)	ENSG00000137869(CYP19A1);ENSG00000180176(TH)
GO:0042303	BP	molting cycle	1	4	5	110	0.013892745	0.110605692	ENSG00000167723(TRPV3)	ENSG00000074047(GLI2);ENSG00000125398(SOX9);ENSG00000134363(FST);ENSG00000164362(TERT)
GO:0042633	BP	hair cycle	1	4	5	110	0.013892745	0.110605692	ENSG00000167723(TRPV3)	ENSG00000074047(GLI2);ENSG00000125398(SOX9);ENSG00000134363(FST);ENSG00000164362(TERT)
GO:0048332	BP	mesoderm morphogenesis	0	4	4	72	0.013902423	0.110605692	-	ENSG00000132470(ITGB4);ENSG00000162367(TAL1);ENSG00000164532(TBX20);ENSG00000183691(NOG)
GO:0032101	BP	regulation of response to external stimulus	2	22	24	1155	0.013950689	0.11067117	ENSG00000128271(ADORA2A);ENSG00000135973(GPR45)	ENSG00000023445(BIRC3);ENSG00000079385(CEACAM1);ENSG00000103313(MEFV);ENSG00000105974(CAV1);ENSG00000117115(PADI2);ENSG00000117525(F3);ENSG00000124875(CXCL6);ENSG00000125798(FOXA2);ENSG00000126583(PRKCG);ENSG00000132329(RAMP1);ENSG00000132965(ALOX5AP);ENSG00000136573(BLK);ENSG00000145147(SLIT2);ENSG00000154175(ABI3BP);ENSG00000157368(IL34);ENSG00000163485(ADORA1);ENSG00000163794(UCN);ENSG00000169…
GO:0045859	BP	regulation of protein kinase activity	1	17	18	791	0.013976165	0.11067117	ENSG00000128271(ADORA2A)	ENSG00000079385(CEACAM1);ENSG00000102760(RGCC);ENSG00000105974(CAV1);ENSG00000154188(ANGPT1);ENSG00000155792(DEPTOR);ENSG00000157368(IL34);ENSG00000163362(INAVA);ENSG00000163485(ADORA1);ENSG00000163794(UCN);ENSG00000164056(SPRY1);ENSG00000169242(EFNA1);ENSG00000169245(CXCL10);ENSG00000173432(SAA1);ENSG00000175920(DOK7);ENSG00000178690(DYNAP);ENSG00000182585(EPGN);ENSG00000189056(RELN)
GO:0010952	BP	positive regulation of peptidase activity	0	7	7	197	0.014002081	0.11067117	-	ENSG00000103313(MEFV);ENSG00000105974(CAV1);ENSG00000115414(FN1);ENSG00000117525(F3);ENSG00000121858(TNFSF10);ENSG00000162511(LAPTM5);ENSG00000169242(EFNA1)
GO:0051707	BP	response to other organism	2	27	29	1471	0.014005122	0.11067117	ENSG00000136688(IL36G);ENSG00000136695(IL36RN)	ENSG00000023445(BIRC3);ENSG00000058404(CAMK2B);ENSG00000079385(CEACAM1);ENSG00000103313(MEFV);ENSG00000105974(CAV1);ENSG00000106952(TNFSF8);ENSG00000112299(VNN1);ENSG00000115008(IL1A);ENSG00000124107(SLPI);ENSG00000124875(CXCL6);ENSG00000130707(ASS1);ENSG00000132530(XAF1);ENSG00000136573(BLK);ENSG00000137959(IFI44L);ENSG00000157368(IL34);ENSG00000162654(GBP4);ENSG00000162892(IL24);ENSG00000163362…
GO:0043207	BP	response to external biotic stimulus	2	27	29	1472	0.014124657	0.111427849	ENSG00000136688(IL36G);ENSG00000136695(IL36RN)	ENSG00000023445(BIRC3);ENSG00000058404(CAMK2B);ENSG00000079385(CEACAM1);ENSG00000103313(MEFV);ENSG00000105974(CAV1);ENSG00000106952(TNFSF8);ENSG00000112299(VNN1);ENSG00000115008(IL1A);ENSG00000124107(SLPI);ENSG00000124875(CXCL6);ENSG00000130707(ASS1);ENSG00000132530(XAF1);ENSG00000136573(BLK);ENSG00000137959(IFI44L);ENSG00000157368(IL34);ENSG00000162654(GBP4);ENSG00000162892(IL24);ENSG00000163362…
GO:0019933	BP	cAMP-mediated signaling	1	6	7	198	0.014361751	0.11310784	ENSG00000128271(ADORA2A)	ENSG00000125398(SOX9);ENSG00000132329(RAMP1);ENSG00000153292(ADGRF1);ENSG00000163794(UCN);ENSG00000169245(CXCL10);ENSG00000205336(ADGRG1)
GO:0018958	BP	phenol-containing compound metabolic process	3	2	5	111	0.014400143	0.113219916	ENSG00000103316(CRYM);ENSG00000176928(GCNT4);ENSG00000185345(PRKN)	ENSG00000107165(TYRP1);ENSG00000180176(TH)
GO:0001819	BP	positive regulation of cytokine production	1	12	13	507	0.01445632	0.113281466	ENSG00000100292(HMOX1)	ENSG00000007952(NOX1);ENSG00000008517(IL32);ENSG00000023445(BIRC3);ENSG00000102760(RGCC);ENSG00000115008(IL1A);ENSG00000117525(F3);ENSG00000162511(LAPTM5);ENSG00000163362(INAVA);ENSG00000163794(UCN);ENSG00000173432(SAA1);ENSG00000196562(SULF2);ENSG00000227507(LTB)
GO:0072507	BP	divalent inorganic cation homeostasis	4	9	13	507	0.01445632	0.113281466	ENSG00000167723(TRPV3);ENSG00000182162(P2RY8);ENSG00000185345(PRKN);ENSG00000198417(MT1F)	ENSG00000064270(ATP2C2);ENSG00000105974(CAV1);ENSG00000151150(ANK3);ENSG00000163485(ADORA1);ENSG00000169245(CXCL10);ENSG00000171631(P2RY6);ENSG00000173432(SAA1);ENSG00000179776(CDH5);ENSG00000180914(OXTR)
GO:0031670	BP	cellular response to nutrient	1	3	4	73	0.014563749	0.113742879	ENSG00000100292(HMOX1)	ENSG00000041982(TNC);ENSG00000125798(FOXA2);ENSG00000175591(P2RY2)
GO:0051937	BP	catecholamine transport	2	2	4	73	0.014563749	0.113742879	ENSG00000128271(ADORA2A);ENSG00000185345(PRKN)	ENSG00000067715(SYT1);ENSG00000180914(OXTR)
GO:0010939	BP	regulation of necrotic cell death	0	3	3	40	0.014647398	0.114016122	-	ENSG00000023445(BIRC3);ENSG00000105974(CAV1);ENSG00000163794(UCN)
GO:0014911	BP	positive regulation of smooth muscle cell migration	0	3	3	40	0.014647398	0.114016122	-	ENSG00000128512(DOCK4);ENSG00000164362(TERT);ENSG00000171631(P2RY6)
GO:0045121	CC	membrane raft	1	9	10	339	0.014663167	0.140473138	ENSG00000100292(HMOX1)	ENSG00000023445(BIRC3);ENSG00000086730(LAT2);ENSG00000095637(SORBS1);ENSG00000105974(CAV1);ENSG00000141934(PLPP2);ENSG00000144063(MALL);ENSG00000154188(ANGPT1);ENSG00000155066(PROM2);ENSG00000205336(ADGRG1)
GO:0098857	CC	membrane microdomain	1	9	10	339	0.014663167	0.140473138	ENSG00000100292(HMOX1)	ENSG00000023445(BIRC3);ENSG00000086730(LAT2);ENSG00000095637(SORBS1);ENSG00000105974(CAV1);ENSG00000141934(PLPP2);ENSG00000144063(MALL);ENSG00000154188(ANGPT1);ENSG00000155066(PROM2);ENSG00000205336(ADGRG1)
GO:0030547	MF	receptor inhibitor activity	1	2	3	40	0.01473789	0.151844923	ENSG00000136695(IL36RN)	ENSG00000130508(PXDN);ENSG00000134363(FST)
GO:0007423	BP	sensory organ development	5	9	14	565	0.014914267	0.115900919	ENSG00000091536(MYO15A);ENSG00000104888(SLC17A7);ENSG00000106031(HOXA13);ENSG00000107859(PITX3);ENSG00000131242(RAB11FIP4)	ENSG00000074047(GLI2);ENSG00000125398(SOX9);ENSG00000126785(RHOJ);ENSG00000144810(COL8A1);ENSG00000164056(SPRY1);ENSG00000165474(GJB2);ENSG00000180176(TH);ENSG00000183691(NOG);ENSG00000198732(SMOC1)
GO:0071356	BP	cellular response to tumor necrosis factor	1	8	9	297	0.015028629	0.116596288	ENSG00000185345(PRKN)	ENSG00000023445(BIRC3);ENSG00000049249(TNFRSF9);ENSG00000102524(TNFSF13B);ENSG00000106952(TNFSF8);ENSG00000130707(ASS1);ENSG00000162511(LAPTM5);ENSG00000164761(TNFRSF11B);ENSG00000227507(LTB)
GO:0033002	BP	muscle cell proliferation	1	6	7	200	0.015100835	0.116962828	ENSG00000100292(HMOX1)	ENSG00000007952(NOX1);ENSG00000154188(ANGPT1);ENSG00000164362(TERT);ENSG00000164532(TBX20);ENSG00000171631(P2RY6);ENSG00000183691(NOG)
GO:0007605	BP	sensory perception of sound	2	4	6	155	0.015230959	0.117776028	ENSG00000091536(MYO15A);ENSG00000103316(CRYM)	ENSG00000079215(SLC1A3);ENSG00000163794(UCN);ENSG00000165474(GJB2);ENSG00000180176(TH)
GO:0032102	BP	negative regulation of response to external stimulus	2	11	13	511	0.015332876	0.118368796	ENSG00000128271(ADORA2A);ENSG00000135973(GPR45)	ENSG00000079385(CEACAM1);ENSG00000103313(MEFV);ENSG00000117115(PADI2);ENSG00000117525(F3);ENSG00000132329(RAMP1);ENSG00000145147(SLIT2);ENSG00000154175(ABI3BP);ENSG00000163485(ADORA1);ENSG00000163794(UCN);ENSG00000173432(SAA1);ENSG00000179776(CDH5)
GO:0031399	BP	regulation of protein modification process	2	33	35	1873	0.015373061	0.118483819	ENSG00000128271(ADORA2A);ENSG00000185345(PRKN)	ENSG00000007952(NOX1);ENSG00000023445(BIRC3);ENSG00000079385(CEACAM1);ENSG00000102760(RGCC);ENSG00000103154(NECAB2);ENSG00000105974(CAV1);ENSG00000115414(FN1);ENSG00000125398(SOX9);ENSG00000126583(PRKCG);ENSG00000132329(RAMP1);ENSG00000145147(SLIT2);ENSG00000154188(ANGPT1);ENSG00000155066(PROM2);ENSG00000155792(DEPTOR);ENSG00000157368(IL34);ENSG00000162511(LAPTM5);ENSG00000162892(IL24);ENSG000001…
GO:0070062	CC	extracellular exosome	8	31	39	2088	0.015379722	0.14444876	ENSG00000066230(SLC9A3);ENSG00000091536(MYO15A);ENSG00000103316(CRYM);ENSG00000124772(CPNE5);ENSG00000140297(GCNT3);ENSG00000196208(GREB1);ENSG00000204386(NEU1);ENSG00000244734(HBB)	ENSG00000079385(CEACAM1);ENSG00000086730(LAT2);ENSG00000111348(ARHGDIB);ENSG00000115414(FN1);ENSG00000116183(PAPPA2);ENSG00000117115(PADI2);ENSG00000118898(PPL);ENSG00000121858(TNFSF10);ENSG00000124107(SLPI);ENSG00000126785(RHOJ);ENSG00000126878(AIF1L);ENSG00000130508(PXDN);ENSG00000130707(ASS1);ENSG00000132470(ITGB4);ENSG00000134339(SAA2);ENSG00000136859(ANGPTL2);ENSG00000136883(KIF12);ENSG00000…
GO:0050746	BP	regulation of lipoprotein metabolic process	1	1	2	15	0.015508869	0.118943631	ENSG00000101670(LIPG)	ENSG00000130173(ANGPTL8)
GO:0061450	BP	trophoblast cell migration	0	2	2	15	0.015508869	0.118943631	-	ENSG00000111348(ARHGDIB);ENSG00000132470(ITGB4)
GO:0062099	BP	negative regulation of programmed necrotic cell death	0	2	2	15	0.015508869	0.118943631	-	ENSG00000023445(BIRC3);ENSG00000105974(CAV1)
GO:0086008	MF	voltage-gated potassium channel activity involved in cardiac muscle cell action potential repolarization	0	2	2	15	0.015575195	0.158076601	-	ENSG00000123700(KCNJ2);ENSG00000162989(KCNJ3)
GO:0050856	BP	regulation of T cell receptor signaling pathway	0	3	3	41	0.015656685	0.119881085	-	ENSG00000079385(CEACAM1);ENSG00000104783(KCNN4);ENSG00000162511(LAPTM5)
GO:0090066	BP	regulation of anatomical structure size	2	11	13	513	0.015786133	0.120675069	ENSG00000128271(ADORA2A);ENSG00000163431(LMOD1)	ENSG00000104783(KCNN4);ENSG00000105974(CAV1);ENSG00000115414(FN1);ENSG00000128512(DOCK4);ENSG00000145147(SLIT2);ENSG00000155792(DEPTOR);ENSG00000163485(ADORA1);ENSG00000163794(UCN);ENSG00000175591(P2RY2);ENSG00000180914(OXTR);ENSG00000188277(C15orf62)
GO:0051785	BP	positive regulation of nuclear division	1	3	4	75	0.015945335	0.121693551	ENSG00000106031(HOXA13)	ENSG00000102760(RGCC);ENSG00000115008(IL1A);ENSG00000182585(EPGN)
GO:0007265	BP	Ras protein signal transduction	1	9	10	352	0.016088983	0.122299147	ENSG00000182162(P2RY8)	ENSG00000068831(RASGRP2);ENSG00000104140(RHOV);ENSG00000111348(ARHGDIB);ENSG00000116574(RHOU);ENSG00000126785(RHOJ);ENSG00000146094(DOK3);ENSG00000164056(SPRY1);ENSG00000188277(C15orf62);ENSG00000205336(ADGRG1)
GO:0006468	BP	protein phosphorylation	2	35	37	2012	0.016109158	0.122299147	ENSG00000128271(ADORA2A);ENSG00000185345(PRKN)	ENSG00000007952(NOX1);ENSG00000058404(CAMK2B);ENSG00000079385(CEACAM1);ENSG00000102760(RGCC);ENSG00000103154(NECAB2);ENSG00000105974(CAV1);ENSG00000115414(FN1);ENSG00000118515(SGK1);ENSG00000125398(SOX9);ENSG00000126583(PRKCG);ENSG00000136573(BLK);ENSG00000145147(SLIT2);ENSG00000154188(ANGPT1);ENSG00000155066(PROM2);ENSG00000155792(DEPTOR);ENSG00000157368(IL34);ENSG00000162511(LAPTM5);ENSG0000016…
GO:0045931	BP	positive regulation of mitotic cell cycle	1	5	6	157	0.016129081	0.122299147	ENSG00000106031(HOXA13)	ENSG00000102760(RGCC);ENSG00000115008(IL1A);ENSG00000162367(TAL1);ENSG00000164362(TERT);ENSG00000182585(EPGN)
GO:2001236	BP	regulation of extrinsic apoptotic signaling pathway	1	5	6	157	0.016129081	0.122299147	ENSG00000100292(HMOX1)	ENSG00000105974(CAV1);ENSG00000115008(IL1A);ENSG00000121858(TNFSF10);ENSG00000155792(DEPTOR);ENSG00000164362(TERT)
GO:0030673	CC	axolemma	1	1	2	15	0.016182121	0.146249737	ENSG00000128271(ADORA2A)	ENSG00000163485(ADORA1)
GO:0033268	CC	node of Ranvier	0	2	2	15	0.016182121	0.146249737	-	ENSG00000144285(SCN1A);ENSG00000151150(ANK3)
GO:0014909	BP	smooth muscle cell migration	0	4	4	76	0.016665936	0.125442289	-	ENSG00000128512(DOCK4);ENSG00000145147(SLIT2);ENSG00000164362(TERT);ENSG00000171631(P2RY6)
GO:0055117	BP	regulation of cardiac muscle contraction	0	4	4	76	0.016665936	0.125442289	-	ENSG00000105974(CAV1);ENSG00000123700(KCNJ2);ENSG00000163485(ADORA1);ENSG00000163794(UCN)
GO:0070830	BP	bicellular tight junction assembly	0	4	4	76	0.016665936	0.125442289	-	ENSG00000013297(CLDN11);ENSG00000113946(CLDN16);ENSG00000179776(CDH5);ENSG00000181885(CLDN7)
GO:0009072	BP	aromatic amino acid family metabolic process	1	2	3	42	0.016704223	0.125442289	ENSG00000172508(CARNS1)	ENSG00000131203(IDO1);ENSG00000180176(TH)
GO:1903115	BP	regulation of actin filament-based movement	0	3	3	42	0.016704223	0.125442289	-	ENSG00000105974(CAV1);ENSG00000123700(KCNJ2);ENSG00000163485(ADORA1)
GO:2000273	BP	positive regulation of signaling receptor activity	0	3	3	42	0.016704223	0.125442289	-	ENSG00000163485(ADORA1);ENSG00000182585(EPGN);ENSG00000189056(RELN)
GO:0051924	BP	regulation of calcium ion transport	2	6	8	253	0.016956452	0.127132691	ENSG00000128271(ADORA2A);ENSG00000167723(TRPV3)	ENSG00000058404(CAMK2B);ENSG00000064270(ATP2C2);ENSG00000105974(CAV1);ENSG00000163794(UCN);ENSG00000169245(CXCL10);ENSG00000171631(P2RY6)
GO:0050865	BP	regulation of cell activation	3	11	14	575	0.017100613	0.127775706	ENSG00000081059(TCF7);ENSG00000100292(HMOX1);ENSG00000128271(ADORA2A)	ENSG00000074047(GLI2);ENSG00000079385(CEACAM1);ENSG00000102524(TNFSF13B);ENSG00000105974(CAV1);ENSG00000106952(TNFSF8);ENSG00000112299(VNN1);ENSG00000115008(IL1A);ENSG00000136573(BLK);ENSG00000162511(LAPTM5);ENSG00000205809(KLRC2);ENSG00000277117(-)
GO:0031623	BP	receptor internalization	0	5	5	116	0.017124017	0.127775706	-	ENSG00000079385(CEACAM1);ENSG00000103154(NECAB2);ENSG00000105974(CAV1);ENSG00000132329(RAMP1);ENSG00000154188(ANGPT1)
GO:0046660	BP	female sex differentiation	0	5	5	116	0.017124017	0.127775706	-	ENSG00000134363(FST);ENSG00000137869(CYP19A1);ENSG00000145147(SLIT2);ENSG00000163083(INHBB);ENSG00000163661(PTX3)
GO:0031325	BP	positive regulation of cellular metabolic process	5	52	57	3395	0.017162727	0.127860954	ENSG00000100292(HMOX1);ENSG00000106031(HOXA13);ENSG00000107859(PITX3);ENSG00000185345(PRKN);ENSG00000244734(HBB)	ENSG00000007952(NOX1);ENSG00000007968(E2F2);ENSG00000023445(BIRC3);ENSG00000074047(GLI2);ENSG00000095637(SORBS1);ENSG00000102760(RGCC);ENSG00000103154(NECAB2);ENSG00000103313(MEFV);ENSG00000105974(CAV1);ENSG00000106952(TNFSF8);ENSG00000107165(TYRP1);ENSG00000113492(AGXT2);ENSG00000115008(IL1A);ENSG00000115414(FN1);ENSG00000117115(PADI2);ENSG00000117525(F3);ENSG00000121858(TNFSF10);ENSG00000125398…
GO:0032270	BP	positive regulation of cellular protein metabolic process	1	30	31	1627	0.017422759	0.12909053	ENSG00000185345(PRKN)	ENSG00000007952(NOX1);ENSG00000023445(BIRC3);ENSG00000102760(RGCC);ENSG00000103154(NECAB2);ENSG00000103313(MEFV);ENSG00000105974(CAV1);ENSG00000115414(FN1);ENSG00000117525(F3);ENSG00000121858(TNFSF10);ENSG00000125398(SOX9);ENSG00000130173(ANGPTL8);ENSG00000132329(RAMP1);ENSG00000154188(ANGPT1);ENSG00000155066(PROM2);ENSG00000157368(IL34);ENSG00000162511(LAPTM5);ENSG00000162892(IL24);ENSG000001630…
GO:0043393	BP	regulation of protein binding	1	6	7	206	0.017480362	0.12909053	ENSG00000185345(PRKN)	ENSG00000105974(CAV1);ENSG00000124107(SLPI);ENSG00000132329(RAMP1);ENSG00000154188(ANGPT1);ENSG00000164362(TERT);ENSG00000183691(NOG)
GO:0014048	BP	regulation of glutamate secretion	1	1	2	16	0.017575706	0.12909053	ENSG00000128271(ADORA2A)	ENSG00000163485(ADORA1)
GO:0014061	BP	regulation of norepinephrine secretion	1	1	2	16	0.017575706	0.12909053	ENSG00000128271(ADORA2A)	ENSG00000180914(OXTR)
GO:0043117	BP	positive regulation of vascular permeability	0	2	2	16	0.017575706	0.12909053	-	ENSG00000154188(ANGPT1);ENSG00000163794(UCN)
GO:0060572	BP	morphogenesis of an epithelial bud	0	2	2	16	0.017575706	0.12909053	-	ENSG00000074047(GLI2);ENSG00000183691(NOG)
GO:1900451	BP	positive regulation of glutamate receptor signaling pathway	0	2	2	16	0.017575706	0.12909053	-	ENSG00000103154(NECAB2);ENSG00000189056(RELN)
GO:1903587	BP	regulation of blood vessel endothelial cell proliferation involved in sprouting angiogenesis	1	1	2	16	0.017575706	0.12909053	ENSG00000100292(HMOX1)	ENSG00000137440(FGFBP1)
GO:2000345	BP	regulation of hepatocyte proliferation	0	2	2	16	0.017575706	0.12909053	-	ENSG00000079385(CEACAM1);ENSG00000196562(SULF2)
GO:0015172	MF	acidic amino acid transmembrane transporter activity	1	1	2	16	0.017650498	0.174773254	ENSG00000104888(SLC17A7)	ENSG00000079215(SLC1A3)
GO:0061564	BP	axon development	2	11	13	521	0.017702248	0.129334407	ENSG00000166963(MAP1A);ENSG00000241697(TMEFF1)	ENSG00000041982(TNC);ENSG00000058085(LAMC2);ENSG00000074047(GLI2);ENSG00000115414(FN1);ENSG00000145147(SLIT2);ENSG00000151150(ANK3);ENSG00000169067(ACTBL2);ENSG00000169242(EFNA1);ENSG00000183691(NOG);ENSG00000189056(RELN);ENSG00000196569(LAMA2)
GO:0030004	BP	cellular monovalent inorganic cation homeostasis	1	4	5	117	0.017706979	0.129334407	ENSG00000066230(SLC9A3)	ENSG00000007952(NOX1);ENSG00000079215(SLC1A3);ENSG00000115008(IL1A);ENSG00000123700(KCNJ2)
GO:0070252	BP	actin-mediated cell contraction	0	5	5	117	0.017706979	0.129334407	-	ENSG00000105974(CAV1);ENSG00000123700(KCNJ2);ENSG00000144285(SCN1A);ENSG00000162989(KCNJ3);ENSG00000163485(ADORA1)
GO:0015079	MF	potassium ion transmembrane transporter activity	1	5	6	160	0.017734345	0.174773254	ENSG00000066230(SLC9A3)	ENSG00000104783(KCNN4);ENSG00000123700(KCNJ2);ENSG00000149403(GRIK4);ENSG00000153822(KCNJ16);ENSG00000162989(KCNJ3)
GO:0032570	BP	response to progesterone	0	3	3	43	0.017790136	0.129334407	-	ENSG00000105974(CAV1);ENSG00000165474(GJB2);ENSG00000180914(OXTR)
GO:0044058	BP	regulation of digestive system process	0	3	3	43	0.017790136	0.129334407	-	ENSG00000118515(SGK1);ENSG00000163794(UCN);ENSG00000180914(OXTR)
GO:1903672	BP	positive regulation of sprouting angiogenesis	1	2	3	43	0.017790136	0.129334407	ENSG00000100292(HMOX1)	ENSG00000126785(RHOJ);ENSG00000137440(FGFBP1)
GO:0002683	BP	negative regulation of immune system process	3	11	14	578	0.017802111	0.129334407	ENSG00000100292(HMOX1);ENSG00000128271(ADORA2A);ENSG00000135973(GPR45)	ENSG00000079385(CEACAM1);ENSG00000117115(PADI2);ENSG00000125398(SOX9);ENSG00000132329(RAMP1);ENSG00000136573(BLK);ENSG00000145147(SLIT2);ENSG00000154188(ANGPT1);ENSG00000162511(LAPTM5);ENSG00000163485(ADORA1);ENSG00000241106(HLA-DOB);ENSG00000277117(-)
GO:1903561	CC	extracellular vesicle	8	31	39	2109	0.017829016	0.157442201	ENSG00000066230(SLC9A3);ENSG00000091536(MYO15A);ENSG00000103316(CRYM);ENSG00000124772(CPNE5);ENSG00000140297(GCNT3);ENSG00000196208(GREB1);ENSG00000204386(NEU1);ENSG00000244734(HBB)	ENSG00000079385(CEACAM1);ENSG00000086730(LAT2);ENSG00000111348(ARHGDIB);ENSG00000115414(FN1);ENSG00000116183(PAPPA2);ENSG00000117115(PADI2);ENSG00000118898(PPL);ENSG00000121858(TNFSF10);ENSG00000124107(SLPI);ENSG00000126785(RHOJ);ENSG00000126878(AIF1L);ENSG00000130508(PXDN);ENSG00000130707(ASS1);ENSG00000132470(ITGB4);ENSG00000134339(SAA2);ENSG00000136859(ANGPTL2);ENSG00000136883(KIF12);ENSG00000…
GO:0061041	BP	regulation of wound healing	0	6	6	161	0.018033913	0.130815659	-	ENSG00000079385(CEACAM1);ENSG00000105974(CAV1);ENSG00000117525(F3);ENSG00000125798(FOXA2);ENSG00000136573(BLK);ENSG00000154175(ABI3BP)
GO:0043230	CC	extracellular organelle	8	31	39	2111	0.018077915	0.157442201	ENSG00000066230(SLC9A3);ENSG00000091536(MYO15A);ENSG00000103316(CRYM);ENSG00000124772(CPNE5);ENSG00000140297(GCNT3);ENSG00000196208(GREB1);ENSG00000204386(NEU1);ENSG00000244734(HBB)	ENSG00000079385(CEACAM1);ENSG00000086730(LAT2);ENSG00000111348(ARHGDIB);ENSG00000115414(FN1);ENSG00000116183(PAPPA2);ENSG00000117115(PADI2);ENSG00000118898(PPL);ENSG00000121858(TNFSF10);ENSG00000124107(SLPI);ENSG00000126785(RHOJ);ENSG00000126878(AIF1L);ENSG00000130508(PXDN);ENSG00000130707(ASS1);ENSG00000132470(ITGB4);ENSG00000134339(SAA2);ENSG00000136859(ANGPTL2);ENSG00000136883(KIF12);ENSG00000…
GO:0000904	BP	cell morphogenesis involved in differentiation	4	13	17	754	0.018089523	0.131016238	ENSG00000106031(HOXA13);ENSG00000138311(ZNF365);ENSG00000166963(MAP1A);ENSG00000241697(TMEFF1)	ENSG00000058085(LAMC2);ENSG00000058404(CAMK2B);ENSG00000074047(GLI2);ENSG00000079215(SLC1A3);ENSG00000115414(FN1);ENSG00000145147(SLIT2);ENSG00000151150(ANK3);ENSG00000162367(TAL1);ENSG00000169067(ACTBL2);ENSG00000169242(EFNA1);ENSG00000183691(NOG);ENSG00000189056(RELN);ENSG00000196569(LAMA2)
GO:0120192	BP	tight junction assembly	0	4	4	78	0.018167553	0.131378321	-	ENSG00000013297(CLDN11);ENSG00000113946(CLDN16);ENSG00000179776(CDH5);ENSG00000181885(CLDN7)
GO:1901215	BP	negative regulation of neuron death	3	4	7	208	0.018329202	0.132343048	ENSG00000100292(HMOX1);ENSG00000128271(ADORA2A);ENSG00000185345(PRKN)	ENSG00000126583(PRKCG);ENSG00000154188(ANGPT1);ENSG00000163794(UCN);ENSG00000164362(TERT)
GO:0098589	CC	membrane region	1	9	10	352	0.018557479	0.157530584	ENSG00000100292(HMOX1)	ENSG00000023445(BIRC3);ENSG00000086730(LAT2);ENSG00000095637(SORBS1);ENSG00000105974(CAV1);ENSG00000141934(PLPP2);ENSG00000144063(MALL);ENSG00000154188(ANGPT1);ENSG00000155066(PROM2);ENSG00000205336(ADGRG1)
GO:0048786	CC	presynaptic active zone	2	2	4	77	0.018745811	0.157530584	ENSG00000104888(SLC17A7);ENSG00000128271(ADORA2A)	ENSG00000040731(CDH10);ENSG00000163485(ADORA1)
GO:0009991	BP	response to extracellular stimulus	2	12	14	582	0.018771368	0.135327125	ENSG00000100292(HMOX1);ENSG00000101670(LIPG)	ENSG00000041982(TNC);ENSG00000105974(CAV1);ENSG00000125798(FOXA2);ENSG00000126583(PRKCG);ENSG00000130707(ASS1);ENSG00000163083(INHBB);ENSG00000163794(UCN);ENSG00000164761(TNFRSF11B);ENSG00000169245(CXCL10);ENSG00000175591(P2RY2);ENSG00000176641(RNF152);ENSG00000180176(TH)
GO:0008631	BP	intrinsic apoptotic signaling pathway in response to oxidative stress	1	2	3	44	0.018914521	0.135357316	ENSG00000185345(PRKN)	ENSG00000007952(NOX1);ENSG00000112299(VNN1)
GO:0021517	BP	ventral spinal cord development	0	3	3	44	0.018914521	0.135357316	-	ENSG00000074047(GLI2);ENSG00000164532(TBX20);ENSG00000189056(RELN)
GO:0090279	BP	regulation of calcium ion import	1	2	3	44	0.018914521	0.135357316	ENSG00000167723(TRPV3)	ENSG00000064270(ATP2C2);ENSG00000163794(UCN)
GO:2001222	BP	regulation of neuron migration	0	3	3	44	0.018914521	0.135357316	-	ENSG00000058404(CAMK2B);ENSG00000189056(RELN);ENSG00000205336(ADGRG1)
GO:0032370	BP	positive regulation of lipid transport	2	2	4	79	0.018948869	0.135357316	ENSG00000101670(LIPG);ENSG00000179869(ABCA13)	ENSG00000105974(CAV1);ENSG00000137869(CYP19A1)
GO:0048708	BP	astrocyte differentiation	1	3	4	79	0.018948869	0.135357316	ENSG00000128271(ADORA2A)	ENSG00000125398(SOX9);ENSG00000162367(TAL1);ENSG00000183691(NOG)
GO:0002793	BP	positive regulation of peptide secretion	1	5	6	163	0.019041878	0.135402487	ENSG00000128271(ADORA2A)	ENSG00000104783(KCNN4);ENSG00000115008(IL1A);ENSG00000136573(BLK);ENSG00000163485(ADORA1);ENSG00000163794(UCN)
GO:0006937	BP	regulation of muscle contraction	0	6	6	163	0.019041878	0.135402487	-	ENSG00000105974(CAV1);ENSG00000123700(KCNJ2);ENSG00000128512(DOCK4);ENSG00000163485(ADORA1);ENSG00000163794(UCN);ENSG00000180914(OXTR)
GO:0030168	BP	platelet activation	1	5	6	163	0.019041878	0.135402487	ENSG00000244734(HBB)	ENSG00000079385(CEACAM1);ENSG00000115414(FN1);ENSG00000126583(PRKCG);ENSG00000136573(BLK);ENSG00000173432(SAA1)
GO:0007159	BP	leukocyte cell-cell adhesion	1	9	10	362	0.019153241	0.135988008	ENSG00000128271(ADORA2A)	ENSG00000074047(GLI2);ENSG00000079385(CEACAM1);ENSG00000102524(TNFSF13B);ENSG00000105974(CAV1);ENSG00000112299(VNN1);ENSG00000115008(IL1A);ENSG00000130707(ASS1);ENSG00000162511(LAPTM5);ENSG00000277117(-)
GO:0007167	BP	enzyme linked receptor protein signaling pathway	2	20	22	1064	0.019201103	0.136121583	ENSG00000106031(HOXA13);ENSG00000135253(KCP)	ENSG00000079385(CEACAM1);ENSG00000095637(SORBS1);ENSG00000105974(CAV1);ENSG00000117525(F3);ENSG00000125398(SOX9);ENSG00000134363(FST);ENSG00000136573(BLK);ENSG00000137440(FGFBP1);ENSG00000146678(IGFBP1);ENSG00000154188(ANGPT1);ENSG00000163083(INHBB);ENSG00000163485(ADORA1);ENSG00000164056(SPRY1);ENSG00000164532(TBX20);ENSG00000169242(EFNA1);ENSG00000173269(MMRN2);ENSG00000179776(CDH5);ENSG0000018…
GO:0043204	CC	perikaryon	1	5	6	160	0.019381727	0.16006633	ENSG00000124772(CPNE5)	ENSG00000130707(ASS1);ENSG00000163794(UCN);ENSG00000167281(RBFOX3);ENSG00000180176(TH);ENSG00000184985(SORCS2)
GO:1990266	BP	neutrophil migration	0	5	5	120	0.019534213	0.13753154	-	ENSG00000124875(CXCL6);ENSG00000145147(SLIT2);ENSG00000163739(CXCL1);ENSG00000169245(CXCL10);ENSG00000173432(SAA1)
GO:0043523	BP	regulation of neuron apoptotic process	4	3	7	211	0.019656223	0.13753154	ENSG00000100292(HMOX1);ENSG00000107859(PITX3);ENSG00000128271(ADORA2A);ENSG00000185345(PRKN)	ENSG00000126583(PRKCG);ENSG00000154188(ANGPT1);ENSG00000164362(TERT)
GO:0050790	BP	regulation of catalytic activity	3	40	43	2447	0.019722637	0.13753154	ENSG00000128271(ADORA2A);ENSG00000164188(RANBP3L);ENSG00000185345(PRKN)	ENSG00000023445(BIRC3);ENSG00000068831(RASGRP2);ENSG00000079385(CEACAM1);ENSG00000102760(RGCC);ENSG00000103313(MEFV);ENSG00000105974(CAV1);ENSG00000111348(ARHGDIB);ENSG00000115008(IL1A);ENSG00000115414(FN1);ENSG00000117525(F3);ENSG00000118515(SGK1);ENSG00000121858(TNFSF10);ENSG00000124107(SLPI);ENSG00000125798(FOXA2);ENSG00000128512(DOCK4);ENSG00000130173(ANGPTL8);ENSG00000130762(ARHGEF16);ENSG00…
GO:0007492	BP	endoderm development	0	4	4	80	0.019750712	0.13753154	-	ENSG00000115414(FN1);ENSG00000144810(COL8A1);ENSG00000164532(TBX20);ENSG00000183691(NOG)
GO:0072347	BP	response to anesthetic	1	3	4	80	0.019750712	0.13753154	ENSG00000107859(PITX3)	ENSG00000079215(SLC1A3);ENSG00000126583(PRKCG);ENSG00000180914(OXTR)
GO:0003184	BP	pulmonary valve morphogenesis	0	2	2	17	0.019752182	0.13753154	-	ENSG00000145147(SLIT2);ENSG00000164532(TBX20)
GO:0015693	BP	magnesium ion transport	0	2	2	17	0.019752182	0.13753154	-	ENSG00000113946(CLDN16);ENSG00000123700(KCNJ2)
GO:0016264	BP	gap junction assembly	0	2	2	17	0.019752182	0.13753154	-	ENSG00000105974(CAV1);ENSG00000165474(GJB2)
GO:0048243	BP	norepinephrine secretion	1	1	2	17	0.019752182	0.13753154	ENSG00000128271(ADORA2A)	ENSG00000180914(OXTR)
GO:0048521	BP	negative regulation of behavior	0	2	2	17	0.019752182	0.13753154	-	ENSG00000163485(ADORA1);ENSG00000163794(UCN)
GO:0060033	BP	anatomical structure regression	0	2	2	17	0.019752182	0.13753154	-	ENSG00000074047(GLI2);ENSG00000180176(TH)
GO:1904754	BP	positive regulation of vascular associated smooth muscle cell migration	0	2	2	17	0.019752182	0.13753154	-	ENSG00000128512(DOCK4);ENSG00000164362(TERT)
GO:0045321	BP	leukocyte activation	6	19	25	1256	0.019786072	0.137563103	ENSG00000081059(TCF7);ENSG00000100292(HMOX1);ENSG00000128271(ADORA2A);ENSG00000179869(ABCA13);ENSG00000204386(NEU1);ENSG00000244734(HBB)	ENSG00000074047(GLI2);ENSG00000079385(CEACAM1);ENSG00000086730(LAT2);ENSG00000102524(TNFSF13B);ENSG00000105974(CAV1);ENSG00000106952(TNFSF8);ENSG00000112299(VNN1);ENSG00000115008(IL1A);ENSG00000117115(PADI2);ENSG00000124107(SLPI);ENSG00000124875(CXCL6);ENSG00000136573(BLK);ENSG00000146094(DOK3);ENSG00000162511(LAPTM5);ENSG00000163661(PTX3);ENSG00000163739(CXCL1);ENSG00000197249(SERPINA1);ENSG0000…
GO:0042577	MF	lipid phosphatase activity	0	2	2	17	0.019835818	0.1926908	-	ENSG00000141934(PLPP2);ENSG00000163082(SGPP2)
GO:0006812	BP	cation transport	5	19	24	1193	0.019849022	0.137796318	ENSG00000066230(SLC9A3);ENSG00000104888(SLC17A7);ENSG00000128271(ADORA2A);ENSG00000167723(TRPV3);ENSG00000185345(PRKN)	ENSG00000058404(CAMK2B);ENSG00000064270(ATP2C2);ENSG00000067715(SYT1);ENSG00000079215(SLC1A3);ENSG00000104783(KCNN4);ENSG00000105974(CAV1);ENSG00000113946(CLDN16);ENSG00000118515(SGK1);ENSG00000123700(KCNJ2);ENSG00000132329(RAMP1);ENSG00000144285(SCN1A);ENSG00000151150(ANK3);ENSG00000153822(KCNJ16);ENSG00000162989(KCNJ3);ENSG00000163485(ADORA1);ENSG00000163794(UCN);ENSG00000169245(CXCL10);ENSG000…
GO:0003197	BP	endocardial cushion development	0	3	3	45	0.02007745	0.137951513	-	ENSG00000125398(SOX9);ENSG00000164532(TBX20);ENSG00000183691(NOG)
GO:0021795	BP	cerebral cortex cell migration	0	3	3	45	0.02007745	0.137951513	-	ENSG00000145147(SLIT2);ENSG00000189056(RELN);ENSG00000205336(ADGRG1)
GO:0060443	BP	mammary gland morphogenesis	0	3	3	45	0.02007745	0.137951513	-	ENSG00000074047(GLI2);ENSG00000105974(CAV1);ENSG00000163435(ELF3)
GO:0085029	BP	extracellular matrix assembly	0	3	3	45	0.02007745	0.137951513	-	ENSG00000102760(RGCC);ENSG00000125398(SOX9);ENSG00000130508(PXDN)
GO:0086009	BP	membrane repolarization	0	3	3	45	0.02007745	0.137951513	-	ENSG00000105974(CAV1);ENSG00000123700(KCNJ2);ENSG00000162989(KCNJ3)
GO:0097755	BP	positive regulation of blood vessel diameter	1	2	3	45	0.02007745	0.137951513	ENSG00000128271(ADORA2A)	ENSG00000128512(DOCK4);ENSG00000163485(ADORA1)
GO:1900271	BP	regulation of long-term synaptic potentiation	1	2	3	45	0.02007745	0.137951513	ENSG00000128271(ADORA2A)	ENSG00000163485(ADORA1);ENSG00000189056(RELN)
GO:0070838	BP	divalent metal ion transport	2	10	12	474	0.020112828	0.137992259	ENSG00000128271(ADORA2A);ENSG00000167723(TRPV3)	ENSG00000058404(CAMK2B);ENSG00000064270(ATP2C2);ENSG00000104783(KCNN4);ENSG00000105974(CAV1);ENSG00000113946(CLDN16);ENSG00000123700(KCNJ2);ENSG00000132329(RAMP1);ENSG00000163794(UCN);ENSG00000169245(CXCL10);ENSG00000171631(P2RY6)
GO:0007173	BP	epidermal growth factor receptor signaling pathway	0	5	5	121	0.020169754	0.138180506	-	ENSG00000079385(CEACAM1);ENSG00000125398(SOX9);ENSG00000163485(ADORA1);ENSG00000164056(SPRY1);ENSG00000182585(EPGN)
GO:0045597	BP	positive regulation of cell differentiation	4	17	21	1008	0.020359071	0.139273877	ENSG00000124772(CPNE5);ENSG00000138311(ZNF365);ENSG00000164188(RANBP3L);ENSG00000185345(PRKN)	ENSG00000058404(CAMK2B);ENSG00000067715(SYT1);ENSG00000074047(GLI2);ENSG00000079385(CEACAM1);ENSG00000102760(RGCC);ENSG00000112299(VNN1);ENSG00000115008(IL1A);ENSG00000115414(FN1);ENSG00000125398(SOX9);ENSG00000145147(SLIT2);ENSG00000154175(ABI3BP);ENSG00000157368(IL34);ENSG00000162367(TAL1);ENSG00000164362(TERT);ENSG00000164532(TBX20);ENSG00000179776(CDH5);ENSG00000189056(RELN)
GO:0001558	BP	regulation of cell growth	2	9	11	420	0.020473437	0.139587402	ENSG00000124772(CPNE5);ENSG00000185345(PRKN)	ENSG00000067715(SYT1);ENSG00000068831(RASGRP2);ENSG00000079385(CEACAM1);ENSG00000115414(FN1);ENSG00000116183(PAPPA2);ENSG00000118515(SGK1);ENSG00000145147(SLIT2);ENSG00000146678(IGFBP1);ENSG00000163794(UCN)
GO:0030307	BP	positive regulation of cell growth	2	4	6	166	0.020624962	0.139587402	ENSG00000124772(CPNE5);ENSG00000185345(PRKN)	ENSG00000067715(SYT1);ENSG00000115414(FN1);ENSG00000146678(IGFBP1);ENSG00000163794(UCN)
GO:0034762	BP	regulation of transmembrane transport	0	14	14	590	0.020829791	0.139587402	-	ENSG00000007952(NOX1);ENSG00000058404(CAMK2B);ENSG00000095637(SORBS1);ENSG00000104783(KCNN4);ENSG00000105974(CAV1);ENSG00000123700(KCNJ2);ENSG00000144285(SCN1A);ENSG00000151150(ANK3);ENSG00000153822(KCNJ16);ENSG00000162989(KCNJ3);ENSG00000164362(TERT);ENSG00000169245(CXCL10);ENSG00000171631(P2RY6);ENSG00000189056(RELN)
GO:0098739	BP	import across plasma membrane	2	4	6	167	0.021171919	0.139587402	ENSG00000066230(SLC9A3);ENSG00000167723(TRPV3)	ENSG00000079215(SLC1A3);ENSG00000123700(KCNJ2);ENSG00000153822(KCNJ16);ENSG00000162989(KCNJ3)
GO:0043066	BP	negative regulation of apoptotic process	3	16	19	889	0.021196915	0.139587402	ENSG00000100292(HMOX1);ENSG00000128271(ADORA2A);ENSG00000185345(PRKN)	ENSG00000023445(BIRC3);ENSG00000074047(GLI2);ENSG00000105974(CAV1);ENSG00000112299(VNN1);ENSG00000115008(IL1A);ENSG00000121858(TNFSF10);ENSG00000125398(SOX9);ENSG00000126583(PRKCG);ENSG00000154188(ANGPT1);ENSG00000163485(ADORA1);ENSG00000163794(UCN);ENSG00000164362(TERT);ENSG00000169242(EFNA1);ENSG00000179776(CDH5);ENSG00000183691(NOG);ENSG00000196074(SYCP2)
GO:0030857	BP	negative regulation of epithelial cell differentiation	0	3	3	46	0.021278974	0.139587402	-	ENSG00000105974(CAV1);ENSG00000125398(SOX9);ENSG00000164056(SPRY1)
GO:0045668	BP	negative regulation of osteoblast differentiation	1	2	3	46	0.021278974	0.139587402	ENSG00000164188(RANBP3L)	ENSG00000125398(SOX9);ENSG00000183691(NOG)
GO:0045806	BP	negative regulation of endocytosis	0	3	3	46	0.021278974	0.139587402	-	ENSG00000103154(NECAB2);ENSG00000105974(CAV1);ENSG00000155066(PROM2)
GO:0072511	BP	divalent inorganic cation transport	2	10	12	478	0.021309554	0.139587402	ENSG00000128271(ADORA2A);ENSG00000167723(TRPV3)	ENSG00000058404(CAMK2B);ENSG00000064270(ATP2C2);ENSG00000104783(KCNN4);ENSG00000105974(CAV1);ENSG00000113946(CLDN16);ENSG00000123700(KCNJ2);ENSG00000132329(RAMP1);ENSG00000163794(UCN);ENSG00000169245(CXCL10);ENSG00000171631(P2RY6)
GO:0001570	BP	vasculogenesis	1	3	4	82	0.021416503	0.139587402	ENSG00000106031(HOXA13)	ENSG00000079385(CEACAM1);ENSG00000105974(CAV1);ENSG00000164532(TBX20)
GO:0003014	BP	renal system process	2	3	5	123	0.021481125	0.139587402	ENSG00000128271(ADORA2A);ENSG00000244734(HBB)	ENSG00000118515(SGK1);ENSG00000163485(ADORA1);ENSG00000196562(SULF2)
GO:1901214	BP	regulation of neuron death	4	5	9	316	0.02152736	0.139587402	ENSG00000100292(HMOX1);ENSG00000107859(PITX3);ENSG00000128271(ADORA2A);ENSG00000185345(PRKN)	ENSG00000126583(PRKCG);ENSG00000154188(ANGPT1);ENSG00000163485(ADORA1);ENSG00000163794(UCN);ENSG00000164362(TERT)
GO:0031396	BP	regulation of protein ubiquitination	1	6	7	215	0.02152827	0.139587402	ENSG00000185345(PRKN)	ENSG00000023445(BIRC3);ENSG00000105974(CAV1);ENSG00000126583(PRKCG);ENSG00000154188(ANGPT1);ENSG00000162511(LAPTM5);ENSG00000163362(INAVA)
GO:0007409	BP	axonogenesis	2	10	12	479	0.021616842	0.139587402	ENSG00000166963(MAP1A);ENSG00000241697(TMEFF1)	ENSG00000058085(LAMC2);ENSG00000074047(GLI2);ENSG00000115414(FN1);ENSG00000145147(SLIT2);ENSG00000151150(ANK3);ENSG00000169067(ACTBL2);ENSG00000169242(EFNA1);ENSG00000183691(NOG);ENSG00000189056(RELN);ENSG00000196569(LAMA2)
GO:0042995	CC	cell projection	10	32	42	2337	0.021728087	0.171599063	ENSG00000005108(THSD7A);ENSG00000066230(SLC9A3);ENSG00000091536(MYO15A);ENSG00000104888(SLC17A7);ENSG00000124772(CPNE5);ENSG00000128271(ADORA2A);ENSG00000144671(SLC22A14);ENSG00000166963(MAP1A);ENSG00000185345(PRKN);ENSG00000214866(DCDC2C)	ENSG00000007952(NOX1);ENSG00000013297(CLDN11);ENSG00000058404(CAMK2B);ENSG00000067715(SYT1);ENSG00000068831(RASGRP2);ENSG00000074047(GLI2);ENSG00000079215(SLC1A3);ENSG00000079385(CEACAM1);ENSG00000103154(NECAB2);ENSG00000103313(MEFV);ENSG00000104783(KCNN4);ENSG00000105974(CAV1);ENSG00000116574(RHOU);ENSG00000123700(KCNJ2);ENSG00000126583(PRKCG);ENSG00000126878(AIF1L);ENSG00000128512(DOCK4);ENSG00…
GO:0001934	BP	positive regulation of protein phosphorylation	0	21	21	1015	0.021780737	0.139587402	-	ENSG00000007952(NOX1);ENSG00000102760(RGCC);ENSG00000103154(NECAB2);ENSG00000105974(CAV1);ENSG00000125398(SOX9);ENSG00000154188(ANGPT1);ENSG00000155066(PROM2);ENSG00000157368(IL34);ENSG00000162511(LAPTM5);ENSG00000162892(IL24);ENSG00000163083(INHBB);ENSG00000163362(INAVA);ENSG00000163485(ADORA1);ENSG00000163794(UCN);ENSG00000169242(EFNA1);ENSG00000171631(P2RY6);ENSG00000173432(SAA1);ENSG000001759…
GO:0007268	BP	chemical synaptic transmission	4	12	16	711	0.021841289	0.139587402	ENSG00000104888(SLC17A7);ENSG00000128271(ADORA2A);ENSG00000166963(MAP1A);ENSG00000185345(PRKN)	ENSG00000058404(CAMK2B);ENSG00000067715(SYT1);ENSG00000079215(SLC1A3);ENSG00000126583(PRKCG);ENSG00000149403(GRIK4);ENSG00000163485(ADORA1);ENSG00000163794(UCN);ENSG00000180176(TH);ENSG00000180914(OXTR);ENSG00000184985(SORCS2);ENSG00000189056(RELN);ENSG00000196569(LAMA2)
GO:0098916	BP	anterograde trans-synaptic signaling	4	12	16	711	0.021841289	0.139587402	ENSG00000104888(SLC17A7);ENSG00000128271(ADORA2A);ENSG00000166963(MAP1A);ENSG00000185345(PRKN)	ENSG00000058404(CAMK2B);ENSG00000067715(SYT1);ENSG00000079215(SLC1A3);ENSG00000126583(PRKCG);ENSG00000149403(GRIK4);ENSG00000163485(ADORA1);ENSG00000163794(UCN);ENSG00000180176(TH);ENSG00000180914(OXTR);ENSG00000184985(SORCS2);ENSG00000189056(RELN);ENSG00000196569(LAMA2)
GO:0048519	BP	negative regulation of biological process	15	72	87	5618	0.02201349	0.139587402	ENSG00000081059(TCF7);ENSG00000100292(HMOX1);ENSG00000103316(CRYM);ENSG00000107859(PITX3);ENSG00000128271(ADORA2A);ENSG00000135973(GPR45);ENSG00000136695(IL36RN);ENSG00000138311(ZNF365);ENSG00000139970(RTN1);ENSG00000163431(LMOD1);ENSG00000164188(RANBP3L);ENSG00000166963(MAP1A);ENSG00000167723(TRPV3);ENSG00000185345(PRKN);ENSG00000198417(MT1F)	ENSG00000007968(E2F2);ENSG00000008517(IL32);ENSG00000023445(BIRC3);ENSG00000041982(TNC);ENSG00000049249(TNFRSF9);ENSG00000074047(GLI2);ENSG00000079385(CEACAM1);ENSG00000102760(RGCC);ENSG00000103154(NECAB2);ENSG00000103313(MEFV);ENSG00000105974(CAV1);ENSG00000108551(RASD1);ENSG00000111348(ARHGDIB);ENSG00000112299(VNN1);ENSG00000115008(IL1A);ENSG00000115414(FN1);ENSG00000117115(PADI2);ENSG000001175…
GO:0097529	BP	myeloid leukocyte migration	0	7	7	216	0.022014979	0.139587402	-	ENSG00000124875(CXCL6);ENSG00000145147(SLIT2);ENSG00000147573(TRIM55);ENSG00000157368(IL34);ENSG00000163739(CXCL1);ENSG00000169245(CXCL10);ENSG00000173432(SAA1)
GO:0050793	BP	regulation of developmental process	7	39	46	2671	0.022018768	0.139587402	ENSG00000081059(TCF7);ENSG00000100292(HMOX1);ENSG00000107859(PITX3);ENSG00000124772(CPNE5);ENSG00000138311(ZNF365);ENSG00000164188(RANBP3L);ENSG00000185345(PRKN)	ENSG00000007968(E2F2);ENSG00000058404(CAMK2B);ENSG00000067715(SYT1);ENSG00000074047(GLI2);ENSG00000079385(CEACAM1);ENSG00000102524(TNFSF13B);ENSG00000102760(RGCC);ENSG00000105974(CAV1);ENSG00000111348(ARHGDIB);ENSG00000112299(VNN1);ENSG00000115008(IL1A);ENSG00000115414(FN1);ENSG00000116574(RHOU);ENSG00000117525(F3);ENSG00000125398(SOX9);ENSG00000125798(FOXA2);ENSG00000126785(RHOJ);ENSG00000134363…
GO:0002689	BP	negative regulation of leukocyte chemotaxis	0	2	2	18	0.022035159	0.139587402	-	ENSG00000117115(PADI2);ENSG00000145147(SLIT2)
GO:0010649	BP	regulation of cell communication by electrical coupling	0	2	2	18	0.022035159	0.139587402	-	ENSG00000105974(CAV1);ENSG00000151150(ANK3)
GO:0021511	BP	spinal cord patterning	0	2	2	18	0.022035159	0.139587402	-	ENSG00000074047(GLI2);ENSG00000189056(RELN)
GO:0032095	BP	regulation of response to food	0	2	2	18	0.022035159	0.139587402	-	ENSG00000126583(PRKCG);ENSG00000163794(UCN)
GO:0040037	BP	negative regulation of fibroblast growth factor receptor signaling pathway	0	2	2	18	0.022035159	0.139587402	-	ENSG00000164056(SPRY1);ENSG00000196562(SULF2)
GO:0045187	BP	regulation of circadian sleep/wake cycle, sleep	1	1	2	18	0.022035159	0.139587402	ENSG00000128271(ADORA2A)	ENSG00000163485(ADORA1)
GO:0060457	BP	negative regulation of digestive system process	0	2	2	18	0.022035159	0.139587402	-	ENSG00000163794(UCN);ENSG00000180914(OXTR)
GO:0070293	BP	renal absorption	1	1	2	18	0.022035159	0.139587402	ENSG00000244734(HBB)	ENSG00000118515(SGK1)
GO:0072079	BP	nephron tubule formation	0	2	2	18	0.022035159	0.139587402	-	ENSG00000125398(SOX9);ENSG00000183691(NOG)
GO:0048598	BP	embryonic morphogenesis	3	11	14	595	0.022200232	0.139587402	ENSG00000091536(MYO15A);ENSG00000106031(HOXA13);ENSG00000170178(HOXD12)	ENSG00000074047(GLI2);ENSG00000115414(FN1);ENSG00000125398(SOX9);ENSG00000125798(FOXA2);ENSG00000132470(ITGB4);ENSG00000144810(COL8A1);ENSG00000162367(TAL1);ENSG00000164532(TBX20);ENSG00000169242(EFNA1);ENSG00000180176(TH);ENSG00000183691(NOG)
GO:0015844	BP	monoamine transport	2	2	4	83	0.022280696	0.139587402	ENSG00000128271(ADORA2A);ENSG00000185345(PRKN)	ENSG00000067715(SYT1);ENSG00000180914(OXTR)
GO:0097061	BP	dendritic spine organization	1	3	4	83	0.022280696	0.139587402	ENSG00000138311(ZNF365)	ENSG00000058404(CAMK2B);ENSG00000169242(EFNA1);ENSG00000189056(RELN)
GO:0120193	BP	tight junction organization	0	4	4	83	0.022280696	0.139587402	-	ENSG00000013297(CLDN11);ENSG00000113946(CLDN16);ENSG00000179776(CDH5);ENSG00000181885(CLDN7)
GO:0050999	BP	regulation of nitric-oxide synthase activity	0	3	3	47	0.022519117	0.139587402	-	ENSG00000105974(CAV1);ENSG00000115008(IL1A);ENSG00000164362(TERT)
GO:0061001	BP	regulation of dendritic spine morphogenesis	0	3	3	47	0.022519117	0.139587402	-	ENSG00000058404(CAMK2B);ENSG00000169242(EFNA1);ENSG00000189056(RELN)
GO:1990573	BP	potassium ion import across plasma membrane	0	3	3	47	0.022519117	0.139587402	-	ENSG00000123700(KCNJ2);ENSG00000153822(KCNJ16);ENSG00000162989(KCNJ3)
GO:0006665	BP	sphingolipid metabolic process	1	5	6	170	0.022871559	0.139587402	ENSG00000204386(NEU1)	ENSG00000117069(ST6GALNAC5);ENSG00000128242(GAL3ST1);ENSG00000141934(PLPP2);ENSG00000163082(SGPP2);ENSG00000180176(TH)
GO:0060249	BP	anatomical structure homeostasis	4	8	12	483	0.022879011	0.139587402	ENSG00000106031(HOXA13);ENSG00000138311(ZNF365);ENSG00000166963(MAP1A);ENSG00000185345(PRKN)	ENSG00000125398(SOX9);ENSG00000154188(ANGPT1);ENSG00000163362(INAVA);ENSG00000163485(ADORA1);ENSG00000164362(TERT);ENSG00000164761(TNFRSF11B);ENSG00000179776(CDH5);ENSG00000196569(LAMA2)
GO:0033162	CC	melanosome membrane	0	2	2	18	0.022978416	0.171599063	-	ENSG00000107165(TYRP1);ENSG00000180176(TH)
GO:0045009	CC	chitosome	0	2	2	18	0.022978416	0.171599063	-	ENSG00000107165(TYRP1);ENSG00000180176(TH)
GO:0090741	CC	pigment granule membrane	0	2	2	18	0.022978416	0.171599063	-	ENSG00000107165(TYRP1);ENSG00000180176(TH)
GO:0005267	MF	potassium channel activity	0	5	5	125	0.023055478	0.197534095	-	ENSG00000104783(KCNN4);ENSG00000123700(KCNJ2);ENSG00000149403(GRIK4);ENSG00000153822(KCNJ16);ENSG00000162989(KCNJ3)
GO:0009986	CC	cell surface	2	16	18	817	0.023076935	0.171599063	ENSG00000066230(SLC9A3);ENSG00000101670(LIPG)	ENSG00000049249(TNFRSF9);ENSG00000079215(SLC1A3);ENSG00000079385(CEACAM1);ENSG00000110848(CD69);ENSG00000117525(F3);ENSG00000132329(RAMP1);ENSG00000132470(ITGB4);ENSG00000137440(FGFBP1);ENSG00000151150(ANK3);ENSG00000155066(PROM2);ENSG00000162989(KCNJ3);ENSG00000169245(CXCL10);ENSG00000179776(CDH5);ENSG00000196562(SULF2);ENSG00000204428(LY6G5C);ENSG00000277117(-)
GO:0034612	BP	response to tumor necrosis factor	1	8	9	320	0.02311919	0.139587402	ENSG00000185345(PRKN)	ENSG00000023445(BIRC3);ENSG00000049249(TNFRSF9);ENSG00000102524(TNFSF13B);ENSG00000106952(TNFSF8);ENSG00000130707(ASS1);ENSG00000162511(LAPTM5);ENSG00000164761(TNFRSF11B);ENSG00000227507(LTB)
GO:0043297	BP	apical junction assembly	0	4	4	84	0.023165907	0.139587402	-	ENSG00000013297(CLDN11);ENSG00000113946(CLDN16);ENSG00000179776(CDH5);ENSG00000181885(CLDN7)
GO:0050886	BP	endocrine process	0	4	4	84	0.023165907	0.139587402	-	ENSG00000007952(NOX1);ENSG00000163083(INHBB);ENSG00000163794(UCN);ENSG00000180914(OXTR)
GO:0042802	MF	identical protein binding	6	31	37	2062	0.023791004	0.197534095	ENSG00000100292(HMOX1);ENSG00000103316(CRYM);ENSG00000128271(ADORA2A);ENSG00000131242(RAB11FIP4);ENSG00000138311(ZNF365);ENSG00000185345(PRKN)	ENSG00000013297(CLDN11);ENSG00000058404(CAMK2B);ENSG00000067715(SYT1);ENSG00000079385(CEACAM1);ENSG00000099256(PRTFDC1);ENSG00000103154(NECAB2);ENSG00000103313(MEFV);ENSG00000105974(CAV1);ENSG00000107165(TYRP1);ENSG00000110848(CD69);ENSG00000113946(CLDN16);ENSG00000115414(FN1);ENSG00000117115(PADI2);ENSG00000121858(TNFSF10);ENSG00000123700(KCNJ2);ENSG00000130707(ASS1);ENSG00000132965(ALOX5AP);ENS…
GO:0007528	BP	neuromuscular junction development	0	3	3	48	0.023797884	0.139587402	-	ENSG00000041982(TNC);ENSG00000151150(ANK3);ENSG00000175920(DOK7)
GO:0048512	BP	circadian behavior	1	2	3	48	0.023797884	0.139587402	ENSG00000128271(ADORA2A)	ENSG00000163485(ADORA1);ENSG00000180176(TH)
GO:0051932	BP	synaptic transmission, GABAergic	1	2	3	48	0.023797884	0.139587402	ENSG00000128271(ADORA2A)	ENSG00000163485(ADORA1);ENSG00000180914(OXTR)
GO:0090199	BP	regulation of release of cytochrome c from mitochondria	2	1	3	48	0.023797884	0.139587402	ENSG00000135116(HRK);ENSG00000185345(PRKN)	ENSG00000121858(TNFSF10)
GO:0016049	BP	cell growth	2	10	12	486	0.023860844	0.139587402	ENSG00000124772(CPNE5);ENSG00000185345(PRKN)	ENSG00000067715(SYT1);ENSG00000068831(RASGRP2);ENSG00000079385(CEACAM1);ENSG00000115414(FN1);ENSG00000116183(PAPPA2);ENSG00000118515(SGK1);ENSG00000125398(SOX9);ENSG00000145147(SLIT2);ENSG00000146678(IGFBP1);ENSG00000163794(UCN)
GO:0099537	BP	trans-synaptic signaling	4	12	16	719	0.02392721	0.139587402	ENSG00000104888(SLC17A7);ENSG00000128271(ADORA2A);ENSG00000166963(MAP1A);ENSG00000185345(PRKN)	ENSG00000058404(CAMK2B);ENSG00000067715(SYT1);ENSG00000079215(SLC1A3);ENSG00000126583(PRKCG);ENSG00000149403(GRIK4);ENSG00000163485(ADORA1);ENSG00000163794(UCN);ENSG00000180176(TH);ENSG00000180914(OXTR);ENSG00000184985(SORCS2);ENSG00000189056(RELN);ENSG00000196569(LAMA2)
GO:0002274	BP	myeloid leukocyte activation	4	11	15	660	0.024033496	0.139587402	ENSG00000100292(HMOX1);ENSG00000179869(ABCA13);ENSG00000204386(NEU1);ENSG00000244734(HBB)	ENSG00000079385(CEACAM1);ENSG00000086730(LAT2);ENSG00000112299(VNN1);ENSG00000117115(PADI2);ENSG00000124107(SLPI);ENSG00000124875(CXCL6);ENSG00000136573(BLK);ENSG00000146094(DOK3);ENSG00000163661(PTX3);ENSG00000163739(CXCL1);ENSG00000197249(SERPINA1)
GO:2001235	BP	positive regulation of apoptotic signaling pathway	2	4	6	172	0.024054306	0.139587402	ENSG00000128271(ADORA2A);ENSG00000135116(HRK)	ENSG00000007952(NOX1);ENSG00000105974(CAV1);ENSG00000121858(TNFSF10);ENSG00000163083(INHBB)
GO:0005923	CC	bicellular tight junction	0	5	5	124	0.02413995	0.171599063	-	ENSG00000013297(CLDN11);ENSG00000113946(CLDN16);ENSG00000151150(ANK3);ENSG00000179776(CDH5);ENSG00000181885(CLDN7)
GO:0050728	BP	negative regulation of inflammatory response	2	6	8	271	0.024405872	0.139587402	ENSG00000128271(ADORA2A);ENSG00000135973(GPR45)	ENSG00000103313(MEFV);ENSG00000132329(RAMP1);ENSG00000154175(ABI3BP);ENSG00000163485(ADORA1);ENSG00000173432(SAA1);ENSG00000179776(CDH5)
GO:0032026	BP	response to magnesium ion	0	2	2	19	0.02442156	0.139587402	-	ENSG00000151150(ANK3);ENSG00000164761(TNFRSF11B)
GO:0032793	BP	positive regulation of CREB transcription factor activity	0	2	2	19	0.02442156	0.139587402	-	ENSG00000153292(ADGRF1);ENSG00000189056(RELN)
GO:0090190	BP	positive regulation of branching involved in ureteric bud morphogenesis	0	2	2	19	0.02442156	0.139587402	-	ENSG00000125398(SOX9);ENSG00000183691(NOG)
GO:1900242	BP	regulation of synaptic vesicle endocytosis	2	0	2	19	0.02442156	0.139587402	ENSG00000104888(SLC17A7);ENSG00000179869(ABCA13)	-
GO:0018108	BP	peptidyl-tyrosine phosphorylation	0	10	10	377	0.024525358	0.139587402	-	ENSG00000105974(CAV1);ENSG00000136573(BLK);ENSG00000154188(ANGPT1);ENSG00000157368(IL34);ENSG00000162892(IL24);ENSG00000163485(ADORA1);ENSG00000169242(EFNA1);ENSG00000175920(DOK7);ENSG00000182585(EPGN);ENSG00000189056(RELN)
GO:1904062	BP	regulation of cation transmembrane transport	0	10	10	377	0.024525358	0.139587402	-	ENSG00000058404(CAMK2B);ENSG00000104783(KCNN4);ENSG00000105974(CAV1);ENSG00000123700(KCNJ2);ENSG00000151150(ANK3);ENSG00000153822(KCNJ16);ENSG00000162989(KCNJ3);ENSG00000169245(CXCL10);ENSG00000171631(P2RY6);ENSG00000189056(RELN)
GO:0099081	CC	supramolecular polymer	4	17	21	1004	0.024566868	0.171599063	ENSG00000128271(ADORA2A);ENSG00000163431(LMOD1);ENSG00000166963(MAP1A);ENSG00000214866(DCDC2C)	ENSG00000013297(CLDN11);ENSG00000075886(TUBA3D);ENSG00000099812(MISP);ENSG00000103313(MEFV);ENSG00000118898(PPL);ENSG00000126878(AIF1L);ENSG00000136883(KIF12);ENSG00000144285(SCN1A);ENSG00000144810(COL8A1);ENSG00000147573(TRIM55);ENSG00000151150(ANK3);ENSG00000167767(KRT80);ENSG00000169067(ACTBL2);ENSG00000170442(KRT86);ENSG00000173432(SAA1);ENSG00000176771(NCKAP5);ENSG00000205426(KRT81)
GO:0006941	BP	striated muscle contraction	0	6	6	173	0.024660773	0.139587402	-	ENSG00000105974(CAV1);ENSG00000123700(KCNJ2);ENSG00000144285(SCN1A);ENSG00000162989(KCNJ3);ENSG00000163485(ADORA1);ENSG00000163794(UCN)
GO:0048771	BP	tissue remodeling	0	6	6	173	0.024660773	0.139587402	-	ENSG00000079385(CEACAM1);ENSG00000105974(CAV1);ENSG00000115008(IL1A);ENSG00000154175(ABI3BP);ENSG00000163435(ELF3);ENSG00000164761(TNFRSF11B)
GO:0048729	BP	tissue morphogenesis	3	12	15	663	0.024895181	0.139587402	ENSG00000106031(HOXA13);ENSG00000140297(GCNT3);ENSG00000176928(GCNT4)	ENSG00000041982(TNC);ENSG00000074047(GLI2);ENSG00000079385(CEACAM1);ENSG00000125398(SOX9);ENSG00000132470(ITGB4);ENSG00000134363(FST);ENSG00000145147(SLIT2);ENSG00000162367(TAL1);ENSG00000164056(SPRY1);ENSG00000164532(TBX20);ENSG00000169245(CXCL10);ENSG00000183691(NOG)
GO:0042391	BP	regulation of membrane potential	2	9	11	433	0.024917698	0.139587402	ENSG00000128271(ADORA2A);ENSG00000185345(PRKN)	ENSG00000104783(KCNN4);ENSG00000105974(CAV1);ENSG00000123700(KCNJ2);ENSG00000144285(SCN1A);ENSG00000149403(GRIK4);ENSG00000151150(ANK3);ENSG00000162989(KCNJ3);ENSG00000163485(ADORA1);ENSG00000189056(RELN)
GO:0014066	BP	regulation of phosphatidylinositol 3-kinase signaling	0	5	5	128	0.024998899	0.139587402	-	ENSG00000079385(CEACAM1);ENSG00000115414(FN1);ENSG00000125398(SOX9);ENSG00000154188(ANGPT1);ENSG00000189056(RELN)
GO:0032092	BP	positive regulation of protein binding	1	3	4	86	0.024999799	0.139587402	ENSG00000185345(PRKN)	ENSG00000105974(CAV1);ENSG00000132329(RAMP1);ENSG00000164362(TERT)
GO:0071277	BP	cellular response to calcium ion	1	3	4	86	0.024999799	0.139587402	ENSG00000124772(CPNE5)	ENSG00000067715(SYT1);ENSG00000068831(RASGRP2);ENSG00000132965(ALOX5AP)
GO:0007622	BP	rhythmic behavior	1	2	3	49	0.025115256	0.139587402	ENSG00000128271(ADORA2A)	ENSG00000163485(ADORA1);ENSG00000180176(TH)
GO:0021515	BP	cell differentiation in spinal cord	0	3	3	49	0.025115256	0.139587402	-	ENSG00000074047(GLI2);ENSG00000162367(TAL1);ENSG00000164532(TBX20)
GO:0043303	BP	mast cell degranulation	1	2	3	49	0.025115256	0.139587402	ENSG00000100292(HMOX1)	ENSG00000086730(LAT2);ENSG00000136573(BLK)
GO:1903018	BP	regulation of glycoprotein metabolic process	0	3	3	49	0.025115256	0.139587402	-	ENSG00000103154(NECAB2);ENSG00000132329(RAMP1);ENSG00000163661(PTX3)
GO:0008009	MF	chemokine activity	0	3	3	49	0.025264893	0.197534095	-	ENSG00000124875(CXCL6);ENSG00000163739(CXCL1);ENSG00000169245(CXCL10)
GO:0043112	BP	receptor metabolic process	0	6	6	174	0.025277387	0.139587402	-	ENSG00000079385(CEACAM1);ENSG00000103154(NECAB2);ENSG00000105974(CAV1);ENSG00000132329(RAMP1);ENSG00000154188(ANGPT1);ENSG00000162511(LAPTM5)
GO:0090288	BP	negative regulation of cellular response to growth factor stimulus	0	6	6	174	0.025277387	0.139587402	-	ENSG00000105974(CAV1);ENSG00000145147(SLIT2);ENSG00000164056(SPRY1);ENSG00000173269(MMRN2);ENSG00000183691(NOG);ENSG00000196562(SULF2)
GO:0016192	BP	vesicle-mediated transport	8	29	37	2078	0.025306622	0.139587402	ENSG00000100292(HMOX1);ENSG00000104888(SLC17A7);ENSG00000128271(ADORA2A);ENSG00000131242(RAB11FIP4);ENSG00000179869(ABCA13);ENSG00000185345(PRKN);ENSG00000204386(NEU1);ENSG00000244734(HBB)	ENSG00000067715(SYT1);ENSG00000079385(CEACAM1);ENSG00000086730(LAT2);ENSG00000103154(NECAB2);ENSG00000104140(RHOV);ENSG00000105974(CAV1);ENSG00000112299(VNN1);ENSG00000115414(FN1);ENSG00000116574(RHOU);ENSG00000117115(PADI2);ENSG00000124107(SLPI);ENSG00000126583(PRKCG);ENSG00000126785(RHOJ);ENSG00000132329(RAMP1);ENSG00000136573(BLK);ENSG00000138131(LOXL4);ENSG00000146094(DOK3);ENSG00000151150(AN…
GO:0002121	BP	inter-male aggressive behavior	1	0	1	2	0.025576849	0.139587402	ENSG00000176928(GCNT4)	-
GO:0002543	BP	activation of blood coagulation via clotting cascade	0	1	1	2	0.025576849	0.139587402	-	ENSG00000117525(F3)
GO:0002587	BP	negative regulation of antigen processing and presentation of peptide antigen via MHC class II	0	1	1	2	0.025576849	0.139587402	-	ENSG00000241106(HLA-DOB)
GO:0002636	BP	positive regulation of germinal center formation	0	1	1	2	0.025576849	0.139587402	-	ENSG00000102524(TNFSF13B)
GO:0002856	BP	negative regulation of natural killer cell mediated immune response to tumor cell	0	1	1	2	0.025576849	0.139587402	-	ENSG00000079385(CEACAM1)
GO:0002859	BP	negative regulation of natural killer cell mediated cytotoxicity directed against tumor cell target	0	1	1	2	0.025576849	0.139587402	-	ENSG00000079385(CEACAM1)
GO:0003193	BP	pulmonary valve formation	0	1	1	2	0.025576849	0.139587402	-	ENSG00000164532(TBX20)
GO:0006722	BP	triterpenoid metabolic process	1	0	1	2	0.025576849	0.139587402	ENSG00000160285(LSS)	-
GO:0006788	BP	heme oxidation	1	0	1	2	0.025576849	0.139587402	ENSG00000100292(HMOX1)	-
GO:0007542	BP	primary sex determination, germ-line	0	1	1	2	0.025576849	0.139587402	-	ENSG00000125398(SOX9)
GO:0010848	BP	regulation of chromatin disassembly	0	1	1	2	0.025576849	0.139587402	-	ENSG00000117115(PADI2)
GO:0014036	BP	neural crest cell fate specification	0	1	1	2	0.025576849	0.139587402	-	ENSG00000125398(SOX9)
GO:0014057	BP	positive regulation of acetylcholine secretion, neurotransmission	1	0	1	2	0.025576849	0.139587402	ENSG00000128271(ADORA2A)	-
GO:0014806	BP	smooth muscle hyperplasia	1	0	1	2	0.025576849	0.139587402	ENSG00000100292(HMOX1)	-
GO:0014846	BP	esophagus smooth muscle contraction	0	1	1	2	0.025576849	0.139587402	-	ENSG00000196562(SULF2)
GO:0018963	BP	phthalate metabolic process	0	1	1	2	0.025576849	0.139587402	-	ENSG00000180176(TH)
GO:0018992	BP	germ-line sex determination	0	1	1	2	0.025576849	0.139587402	-	ENSG00000125398(SOX9)
GO:0019100	BP	male germ-line sex determination	0	1	1	2	0.025576849	0.139587402	-	ENSG00000125398(SOX9)
GO:0019265	BP	glycine biosynthetic process, by transamination of glyoxylate	0	1	1	2	0.025576849	0.139587402	-	ENSG00000113492(AGXT2)
GO:0021679	BP	cerebellar molecular layer development	1	0	1	2	0.025576849	0.139587402	ENSG00000138311(ZNF365)	-
GO:0021687	BP	cerebellar molecular layer morphogenesis	1	0	1	2	0.025576849	0.139587402	ENSG00000138311(ZNF365)	-
GO:0021823	BP	cerebral cortex tangential migration using cell-cell interactions	0	1	1	2	0.025576849	0.139587402	-	ENSG00000145147(SLIT2)
GO:0021825	BP	substrate-dependent cerebral cortex tangential migration	0	1	1	2	0.025576849	0.139587402	-	ENSG00000145147(SLIT2)
GO:0021827	BP	postnatal olfactory bulb interneuron migration	0	1	1	2	0.025576849	0.139587402	-	ENSG00000145147(SLIT2)
GO:0021836	BP	chemorepulsion involved in postnatal olfactory bulb interneuron migration	0	1	1	2	0.025576849	0.139587402	-	ENSG00000145147(SLIT2)
GO:0021966	BP	corticospinal neuron axon guidance	0	1	1	2	0.025576849	0.139587402	-	ENSG00000145147(SLIT2)
GO:0030221	BP	basophil differentiation	0	1	1	2	0.025576849	0.139587402	-	ENSG00000162367(TAL1)
GO:0032242	BP	regulation of nucleoside transport	0	1	1	2	0.025576849	0.139587402	-	ENSG00000163485(ADORA1)
GO:0032764	BP	negative regulation of mast cell cytokine production	1	0	1	2	0.025576849	0.139587402	ENSG00000100292(HMOX1)	-
GO:0032899	BP	regulation of neurotrophin production	0	1	1	2	0.025576849	0.139587402	-	ENSG00000163485(ADORA1)
GO:0033505	BP	floor plate morphogenesis	0	1	1	2	0.025576849	0.139587402	-	ENSG00000074047(GLI2)
GO:0034346	BP	positive regulation of type III interferon production	0	1	1	2	0.025576849	0.139587402	-	ENSG00000008517(IL32)
GO:0035498	BP	carnosine metabolic process	1	0	1	2	0.025576849	0.139587402	ENSG00000172508(CARNS1)	-
GO:0035622	BP	intrahepatic bile duct development	0	1	1	2	0.025576849	0.139587402	-	ENSG00000125398(SOX9)
GO:0036413	BP	histone H3-R26 citrullination	0	1	1	2	0.025576849	0.139587402	-	ENSG00000117115(PADI2)
GO:0036483	BP	neuron intrinsic apoptotic signaling pathway in response to endoplasmic reticulum stress	1	0	1	2	0.025576849	0.139587402	ENSG00000185345(PRKN)	-
GO:0038158	BP	granulocyte colony-stimulating factor signaling pathway	0	1	1	2	0.025576849	0.139587402	-	ENSG00000079385(CEACAM1)
GO:0042323	BP	negative regulation of circadian sleep/wake cycle, non-REM sleep	0	1	1	2	0.025576849	0.139587402	-	ENSG00000163485(ADORA1)
GO:0042418	BP	epinephrine biosynthetic process	0	1	1	2	0.025576849	0.139587402	-	ENSG00000180176(TH)
GO:0042489	BP	negative regulation of odontogenesis of dentin-containing tooth	0	1	1	2	0.025576849	0.139587402	-	ENSG00000164761(TNFRSF11B)
GO:0043317	BP	regulation of cytotoxic T cell degranulation	0	1	1	2	0.025576849	0.139587402	-	ENSG00000079385(CEACAM1)
GO:0043318	BP	negative regulation of cytotoxic T cell degranulation	0	1	1	2	0.025576849	0.139587402	-	ENSG00000079385(CEACAM1)
GO:0044866	BP	modulation by host of viral exo-alpha-sialidase activity	0	1	1	2	0.025576849	0.139587402	-	ENSG00000163661(PTX3)
GO:0044867	BP	modulation by host of viral catalytic activity	0	1	1	2	0.025576849	0.139587402	-	ENSG00000163661(PTX3)
GO:0044869	BP	negative regulation by host of viral exo-alpha-sialidase activity	0	1	1	2	0.025576849	0.139587402	-	ENSG00000163661(PTX3)
GO:0044870	BP	modulation by host of viral glycoprotein metabolic process	0	1	1	2	0.025576849	0.139587402	-	ENSG00000163661(PTX3)
GO:0044871	BP	negative regulation by host of viral glycoprotein metabolic process	0	1	1	2	0.025576849	0.139587402	-	ENSG00000163661(PTX3)
GO:0052314	BP	phytoalexin metabolic process	0	1	1	2	0.025576849	0.139587402	-	ENSG00000180176(TH)
GO:0052403	BP	negative regulation by host of symbiont catalytic activity	0	1	1	2	0.025576849	0.139587402	-	ENSG00000163661(PTX3)
GO:0060032	BP	notochord regression	0	1	1	2	0.025576849	0.139587402	-	ENSG00000074047(GLI2)
GO:0060279	BP	positive regulation of ovulation	0	1	1	2	0.025576849	0.139587402	-	ENSG00000163083(INHBB)
GO:0060302	BP	negative regulation of cytokine activity	0	1	1	2	0.025576849	0.139587402	-	ENSG00000183691(NOG)
GO:0060516	BP	primary prostatic bud elongation	0	1	1	2	0.025576849	0.139587402	-	ENSG00000125398(SOX9)
GO:0060532	BP	bronchus cartilage development	0	1	1	2	0.025576849	0.139587402	-	ENSG00000125398(SOX9)
GO:0060825	BP	fibroblast growth factor receptor signaling pathway involved in neural plate anterior/posterior pattern formation	0	1	1	2	0.025576849	0.139587402	-	ENSG00000183691(NOG)
GO:0060940	BP	epithelial to mesenchymal transition involved in cardiac fibroblast development	0	1	1	2	0.025576849	0.139587402	-	ENSG00000164056(SPRY1)
GO:0061145	BP	lung smooth muscle development	0	1	1	2	0.025576849	0.139587402	-	ENSG00000125398(SOX9)
GO:0062044	BP	negative regulation of cardiac epithelial to mesenchymal transition	0	1	1	2	0.025576849	0.139587402	-	ENSG00000183691(NOG)
GO:0070256	BP	negative regulation of mucus secretion	0	1	1	2	0.025576849	0.139587402	-	ENSG00000163485(ADORA1)
GO:0070950	BP	regulation of neutrophil mediated killing of bacterium	0	1	1	2	0.025576849	0.139587402	-	ENSG00000124875(CXCL6)
GO:0070951	BP	regulation of neutrophil mediated killing of gram-negative bacterium	0	1	1	2	0.025576849	0.139587402	-	ENSG00000124875(CXCL6)
GO:0071418	BP	cellular response to amine stimulus	0	1	1	2	0.025576849	0.139587402	-	ENSG00000130707(ASS1)
GO:0072658	BP	maintenance of protein location in membrane	0	1	1	2	0.025576849	0.139587402	-	ENSG00000151150(ANK3)
GO:0072660	BP	maintenance of protein location in plasma membrane	0	1	1	2	0.025576849	0.139587402	-	ENSG00000151150(ANK3)
GO:0086098	BP	angiotensin-activated signaling pathway involved in heart process	0	1	1	2	0.025576849	0.139587402	-	ENSG00000105974(CAV1)
GO:0090065	BP	regulation of production of siRNA involved in RNA interference	0	1	1	2	0.025576849	0.139587402	-	ENSG00000164362(TERT)
GO:0090260	BP	negative regulation of retinal ganglion cell axon guidance	0	1	1	2	0.025576849	0.139587402	-	ENSG00000145147(SLIT2)
GO:0090272	BP	negative regulation of fibroblast growth factor production	0	1	1	2	0.025576849	0.139587402	-	ENSG00000102760(RGCC)
GO:0097214	BP	positive regulation of lysosomal membrane permeability	0	1	1	2	0.025576849	0.139587402	-	ENSG00000162511(LAPTM5)
GO:0099642	BP	retrograde axonal protein transport	1	0	1	2	0.025576849	0.139587402	ENSG00000166963(MAP1A)	-
GO:0100001	BP	regulation of skeletal muscle contraction by action potential	0	1	1	2	0.025576849	0.139587402	-	ENSG00000123700(KCNJ2)
GO:1900369	BP	negative regulation of RNA interference	0	1	1	2	0.025576849	0.139587402	-	ENSG00000164362(TERT)
GO:1901706	BP	mesenchymal cell differentiation involved in bone development	1	0	1	2	0.025576849	0.139587402	ENSG00000164188(RANBP3L)	-
GO:1901740	BP	negative regulation of myoblast fusion	0	1	1	2	0.025576849	0.139587402	-	ENSG00000169245(CXCL10)
GO:1902283	BP	negative regulation of primary amine oxidase activity	1	0	1	2	0.025576849	0.139587402	ENSG00000185345(PRKN)	-
GO:1902528	BP	regulation of protein linear polyubiquitination	1	0	1	2	0.025576849	0.139587402	ENSG00000185345(PRKN)	-
GO:1902530	BP	positive regulation of protein linear polyubiquitination	1	0	1	2	0.025576849	0.139587402	ENSG00000185345(PRKN)	-
GO:1903015	BP	regulation of exo-alpha-sialidase activity	0	1	1	2	0.025576849	0.139587402	-	ENSG00000163661(PTX3)
GO:1903016	BP	negative regulation of exo-alpha-sialidase activity	0	1	1	2	0.025576849	0.139587402	-	ENSG00000163661(PTX3)
GO:1903381	BP	regulation of endoplasmic reticulum stress-induced neuron intrinsic apoptotic signaling pathway	1	0	1	2	0.025576849	0.139587402	ENSG00000185345(PRKN)	-
GO:1903382	BP	negative regulation of endoplasmic reticulum stress-induced neuron intrinsic apoptotic signaling pathway	1	0	1	2	0.025576849	0.139587402	ENSG00000185345(PRKN)	-
GO:1904021	BP	negative regulation of G protein-coupled receptor internalization	0	1	1	2	0.025576849	0.139587402	-	ENSG00000103154(NECAB2)
GO:1904049	BP	negative regulation of spontaneous neurotransmitter secretion	1	0	1	2	0.025576849	0.139587402	ENSG00000185345(PRKN)	-
GO:1904093	BP	negative regulation of autophagic cell death	0	1	1	2	0.025576849	0.139587402	-	ENSG00000162511(LAPTM5)
GO:1904270	BP	pyroptosome complex assembly	0	1	1	2	0.025576849	0.139587402	-	ENSG00000103313(MEFV)
GO:1904313	BP	response to methamphetamine hydrochloride	1	0	1	2	0.025576849	0.139587402	ENSG00000107859(PITX3)	-
GO:1904596	BP	regulation of connective tissue replacement involved in inflammatory response wound healing	0	1	1	2	0.025576849	0.139587402	-	ENSG00000154175(ABI3BP)
GO:1904597	BP	negative regulation of connective tissue replacement involved in inflammatory response wound healing	0	1	1	2	0.025576849	0.139587402	-	ENSG00000154175(ABI3BP)
GO:1904863	BP	regulation of beta-catenin-TCF complex assembly	0	1	1	2	0.025576849	0.139587402	-	ENSG00000125398(SOX9)
GO:1904864	BP	negative regulation of beta-catenin-TCF complex assembly	0	1	1	2	0.025576849	0.139587402	-	ENSG00000125398(SOX9)
GO:1904933	BP	regulation of cell proliferation in midbrain	1	0	1	2	0.025576849	0.139587402	ENSG00000107859(PITX3)	-
GO:1904979	BP	negative regulation of endosome organization	1	0	1	2	0.025576849	0.139587402	ENSG00000185345(PRKN)	-
GO:1905006	BP	negative regulation of epithelial to mesenchymal transition involved in endocardial cushion formation	0	1	1	2	0.025576849	0.139587402	-	ENSG00000183691(NOG)
GO:1905204	BP	negative regulation of connective tissue replacement	0	1	1	2	0.025576849	0.139587402	-	ENSG00000154175(ABI3BP)
GO:1905281	BP	positive regulation of retrograde transport, endosome to Golgi	1	0	1	2	0.025576849	0.139587402	ENSG00000185345(PRKN)	-
GO:1905365	BP	regulation of intralumenal vesicle formation	1	0	1	2	0.025576849	0.139587402	ENSG00000185345(PRKN)	-
GO:1905366	BP	negative regulation of intralumenal vesicle formation	1	0	1	2	0.025576849	0.139587402	ENSG00000185345(PRKN)	-
GO:1990790	BP	response to glial cell derived neurotrophic factor	1	0	1	2	0.025576849	0.139587402	ENSG00000107859(PITX3)	-
GO:1990792	BP	cellular response to glial cell derived neurotrophic factor	1	0	1	2	0.025576849	0.139587402	ENSG00000107859(PITX3)	-
GO:2000313	BP	regulation of fibroblast growth factor receptor signaling pathway involved in neural plate anterior/posterior pattern formation	0	1	1	2	0.025576849	0.139587402	-	ENSG00000183691(NOG)
GO:2000866	BP	positive regulation of estradiol secretion	0	1	1	2	0.025576849	0.139587402	-	ENSG00000137869(CYP19A1)
GO:2001055	BP	positive regulation of mesenchymal cell apoptotic process	1	0	1	2	0.025576849	0.139587402	ENSG00000106031(HOXA13)	-
GO:2001287	BP	negative regulation of caveolin-mediated endocytosis	0	1	1	2	0.025576849	0.139587402	-	ENSG00000155066(PROM2)
GO:0070848	BP	response to growth factor	3	13	16	725	0.025588045	0.139587402	ENSG00000106031(HOXA13);ENSG00000107859(PITX3);ENSG00000135253(KCP)	ENSG00000041982(TNC);ENSG00000105974(CAV1);ENSG00000125398(SOX9);ENSG00000134363(FST);ENSG00000137440(FGFBP1);ENSG00000145147(SLIT2);ENSG00000164056(SPRY1);ENSG00000164532(TBX20);ENSG00000173269(MMRN2);ENSG00000179776(CDH5);ENSG00000180176(TH);ENSG00000183691(NOG);ENSG00000196562(SULF2)
GO:0001872	MF	(1->3)-beta-D-glucan binding	0	1	1	2	0.025632301	0.197534095	-	ENSG00000163661(PTX3)
GO:0004051	MF	arachidonate 5-lipoxygenase activity	0	1	1	2	0.025632301	0.197534095	-	ENSG00000132965(ALOX5AP)
GO:0004392	MF	heme oxygenase (decyclizing) activity	1	0	1	2	0.025632301	0.197534095	ENSG00000100292(HMOX1)	-
GO:0004422	MF	hypoxanthine phosphoribosyltransferase activity	0	1	1	2	0.025632301	0.197534095	-	ENSG00000099256(PRTFDC1)
GO:0004503	MF	monophenol monooxygenase activity	0	1	1	2	0.025632301	0.197534095	-	ENSG00000107165(TYRP1)
GO:0008453	MF	alanine-glyoxylate transaminase activity	0	1	1	2	0.025632301	0.197534095	-	ENSG00000113492(AGXT2)
GO:0015410	MF	manganese transmembrane transporter activity, phosphorylative mechanism	0	1	1	2	0.025632301	0.197534095	-	ENSG00000064270(ATP2C2)
GO:0016716	MF	oxidoreductase activity, acting on paired donors, with incorporation or reduction of molecular oxygen, another compound as one donor, and incorporation of one atom of oxygen	0	1	1	2	0.025632301	0.197534095	-	ENSG00000107165(TYRP1)
GO:0031687	MF	A2A adenosine receptor binding	0	1	1	2	0.025632301	0.197534095	-	ENSG00000103154(NECAB2)
GO:0033754	MF	indoleamine 2,3-dioxygenase activity	0	1	1	2	0.025632301	0.197534095	-	ENSG00000131203(IDO1)
GO:0038102	MF	activin receptor antagonist activity	0	1	1	2	0.025632301	0.197534095	-	ENSG00000134363(FST)
GO:0045029	MF	G protein-coupled UDP receptor activity	0	1	1	2	0.025632301	0.197534095	-	ENSG00000171631(P2RY6)
GO:0045030	MF	G protein-coupled UTP receptor activity	0	1	1	2	0.025632301	0.197534095	-	ENSG00000171631(P2RY6)
GO:0046811	MF	histone deacetylase inhibitor activity	0	1	1	2	0.025632301	0.197534095	-	ENSG00000163794(UCN)
GO:0070780	MF	dihydrosphingosine-1-phosphate phosphatase activity	0	1	1	2	0.025632301	0.197534095	-	ENSG00000163082(SGPP2)
GO:0018212	BP	peptidyl-tyrosine modification	0	10	10	380	0.025718386	0.140112914	-	ENSG00000105974(CAV1);ENSG00000136573(BLK);ENSG00000154188(ANGPT1);ENSG00000157368(IL34);ENSG00000162892(IL24);ENSG00000163485(ADORA1);ENSG00000169242(EFNA1);ENSG00000175920(DOK7);ENSG00000182585(EPGN);ENSG00000189056(RELN)
GO:0032368	BP	regulation of lipid transport	3	2	5	129	0.025744178	0.140112914	ENSG00000101670(LIPG);ENSG00000179869(ABCA13);ENSG00000185345(PRKN)	ENSG00000105974(CAV1);ENSG00000137869(CYP19A1)
GO:0005912	CC	adherens junction	0	6	6	171	0.025847243	0.171599063	-	ENSG00000040731(CDH10);ENSG00000079385(CEACAM1);ENSG00000082126(MPP4);ENSG00000095637(SORBS1);ENSG00000179776(CDH5);ENSG00000180914(OXTR)
GO:0098588	CC	bounding membrane of organelle	9	30	39	2165	0.025933673	0.171599063	ENSG00000104888(SLC17A7);ENSG00000119514(GALNT12);ENSG00000131242(RAB11FIP4);ENSG00000139970(RTN1);ENSG00000140297(GCNT3);ENSG00000176928(GCNT4);ENSG00000179869(ABCA13);ENSG00000185345(PRKN);ENSG00000204386(NEU1)	ENSG00000058404(CAMK2B);ENSG00000064270(ATP2C2);ENSG00000067715(SYT1);ENSG00000070731(ST6GALNAC2);ENSG00000079385(CEACAM1);ENSG00000104140(RHOV);ENSG00000105974(CAV1);ENSG00000107165(TYRP1);ENSG00000112299(VNN1);ENSG00000116574(RHOU);ENSG00000117069(ST6GALNAC5);ENSG00000128242(GAL3ST1);ENSG00000130707(ASS1);ENSG00000136542(GALNT5);ENSG00000141934(PLPP2);ENSG00000144063(MALL);ENSG00000146094(DOK3)…
GO:0008013	MF	beta-catenin binding	2	2	4	87	0.026144218	0.197534095	ENSG00000081059(TCF7);ENSG00000185345(PRKN)	ENSG00000125398(SOX9);ENSG00000179776(CDH5)
GO:0030165	MF	PDZ domain binding	2	2	4	87	0.026144218	0.197534095	ENSG00000066230(SLC9A3);ENSG00000185345(PRKN)	ENSG00000128512(DOCK4);ENSG00000130762(ARHGEF16)
GO:0002095	CC	caveolar macromolecular signaling complex	0	1	1	2	0.026151841	0.171599063	-	ENSG00000105974(CAV1)
GO:0005607	CC	laminin-2 complex	0	1	1	2	0.026151841	0.171599063	-	ENSG00000058085(LAMC2)
GO:0071914	CC	prominosome	0	1	1	2	0.026151841	0.171599063	-	ENSG00000155066(PROM2)
GO:0150001	CC	primary dendrite	1	0	1	2	0.026151841	0.171599063	ENSG00000166963(MAP1A)	-
GO:0150056	CC	amylin receptor complex 1	0	1	1	2	0.026151841	0.171599063	-	ENSG00000132329(RAMP1)
GO:1990406	CC	CGRP receptor complex	0	1	1	2	0.026151841	0.171599063	-	ENSG00000132329(RAMP1)
GO:0043408	BP	regulation of MAPK cascade	1	15	16	727	0.026160504	0.1422136	ENSG00000185345(PRKN)	ENSG00000007952(NOX1);ENSG00000079385(CEACAM1);ENSG00000103154(NECAB2);ENSG00000105974(CAV1);ENSG00000115414(FN1);ENSG00000154188(ANGPT1);ENSG00000157368(IL34);ENSG00000162511(LAPTM5);ENSG00000163362(INAVA);ENSG00000163485(ADORA1);ENSG00000164056(SPRY1);ENSG00000169242(EFNA1);ENSG00000171631(P2RY6);ENSG00000173432(SAA1);ENSG00000182585(EPGN)
GO:0002279	BP	mast cell activation involved in immune response	1	2	3	50	0.026471195	0.14373583	ENSG00000100292(HMOX1)	ENSG00000086730(LAT2);ENSG00000136573(BLK)
GO:0060076	CC	excitatory synapse	1	2	3	49	0.026613256	0.172266884	ENSG00000104888(SLC17A7)	ENSG00000067715(SYT1);ENSG00000162989(KCNJ3)
GO:0019935	BP	cyclic-nucleotide-mediated signaling	1	6	7	225	0.026742734	0.145042189	ENSG00000128271(ADORA2A)	ENSG00000125398(SOX9);ENSG00000132329(RAMP1);ENSG00000153292(ADGRF1);ENSG00000163794(UCN);ENSG00000169245(CXCL10);ENSG00000205336(ADGRG1)
GO:0006836	BP	neurotransmitter transport	4	4	8	276	0.026828143	0.145267995	ENSG00000104888(SLC17A7);ENSG00000128271(ADORA2A);ENSG00000185345(PRKN);ENSG00000244734(HBB)	ENSG00000067715(SYT1);ENSG00000079215(SLC1A3);ENSG00000126583(PRKCG);ENSG00000180176(TH)
GO:0006670	BP	sphingosine metabolic process	0	2	2	20	0.026908369	0.145267995	-	ENSG00000141934(PLPP2);ENSG00000163082(SGPP2)
GO:0061003	BP	positive regulation of dendritic spine morphogenesis	0	2	2	20	0.026908369	0.145267995	-	ENSG00000058404(CAMK2B);ENSG00000189056(RELN)
GO:1902176	BP	negative regulation of oxidative stress-induced intrinsic apoptotic signaling pathway	1	1	2	20	0.026908369	0.145267995	ENSG00000185345(PRKN)	ENSG00000112299(VNN1)
GO:0004653	MF	polypeptide N-acetylgalactosaminyltransferase activity	1	1	2	20	0.027020607	0.201912229	ENSG00000119514(GALNT12)	ENSG00000136542(GALNT5)
GO:0097435	BP	supramolecular fiber organization	4	14	18	852	0.027136944	0.146333393	ENSG00000091536(MYO15A);ENSG00000163431(LMOD1);ENSG00000166963(MAP1A);ENSG00000185345(PRKN)	ENSG00000058085(LAMC2);ENSG00000095637(SORBS1);ENSG00000102760(RGCC);ENSG00000126878(AIF1L);ENSG00000130508(PXDN);ENSG00000132470(ITGB4);ENSG00000138131(LOXL4);ENSG00000144810(COL8A1);ENSG00000145147(SLIT2);ENSG00000173432(SAA1);ENSG00000176771(NCKAP5);ENSG00000179776(CDH5);ENSG00000188277(C15orf62);ENSG00000197467(COL13A1)
GO:1903038	BP	negative regulation of leukocyte cell-cell adhesion	1	4	5	131	0.027277103	0.146751441	ENSG00000128271(ADORA2A)	ENSG00000079385(CEACAM1);ENSG00000130707(ASS1);ENSG00000162511(LAPTM5);ENSG00000277117(-)
GO:1905477	BP	positive regulation of protein localization to membrane	1	4	5	131	0.027277103	0.146751441	ENSG00000185345(PRKN)	ENSG00000095637(SORBS1);ENSG00000103154(NECAB2);ENSG00000130762(ARHGEF16);ENSG00000151150(ANK3)
GO:0015672	BP	monovalent inorganic cation transport	2	11	13	554	0.027515801	0.147865875	ENSG00000066230(SLC9A3);ENSG00000104888(SLC17A7)	ENSG00000064270(ATP2C2);ENSG00000079215(SLC1A3);ENSG00000104783(KCNN4);ENSG00000105974(CAV1);ENSG00000118515(SGK1);ENSG00000123700(KCNJ2);ENSG00000144285(SCN1A);ENSG00000151150(ANK3);ENSG00000153822(KCNJ16);ENSG00000162989(KCNJ3);ENSG00000163485(ADORA1)
GO:0015077	MF	monovalent inorganic cation transmembrane transporter activity	2	8	10	384	0.02779225	0.20542098	ENSG00000066230(SLC9A3);ENSG00000104888(SLC17A7)	ENSG00000064270(ATP2C2);ENSG00000079215(SLC1A3);ENSG00000104783(KCNN4);ENSG00000123700(KCNJ2);ENSG00000144285(SCN1A);ENSG00000149403(GRIK4);ENSG00000153822(KCNJ16);ENSG00000162989(KCNJ3)
GO:0002448	BP	mast cell mediated immunity	1	2	3	51	0.027865643	0.148624474	ENSG00000100292(HMOX1)	ENSG00000086730(LAT2);ENSG00000136573(BLK)
GO:0035176	BP	social behavior	0	3	3	51	0.027865643	0.148624474	-	ENSG00000163794(UCN);ENSG00000180176(TH);ENSG00000180914(OXTR)
GO:0071675	BP	regulation of mononuclear cell migration	0	3	3	51	0.027865643	0.148624474	-	ENSG00000145147(SLIT2);ENSG00000157368(IL34);ENSG00000169245(CXCL10)
GO:0014812	BP	muscle cell migration	0	4	4	89	0.027910699	0.148624474	-	ENSG00000128512(DOCK4);ENSG00000145147(SLIT2);ENSG00000164362(TERT);ENSG00000171631(P2RY6)
GO:0042058	BP	regulation of epidermal growth factor receptor signaling pathway	0	4	4	89	0.027910699	0.148624474	-	ENSG00000079385(CEACAM1);ENSG00000163485(ADORA1);ENSG00000164056(SPRY1);ENSG00000182585(EPGN)
GO:0048661	BP	positive regulation of smooth muscle cell proliferation	1	3	4	89	0.027910699	0.148624474	ENSG00000100292(HMOX1)	ENSG00000007952(NOX1);ENSG00000164362(TERT);ENSG00000171631(P2RY6)
GO:0060291	BP	long-term synaptic potentiation	1	3	4	89	0.027910699	0.148624474	ENSG00000128271(ADORA2A)	ENSG00000126583(PRKCG);ENSG00000163485(ADORA1);ENSG00000189056(RELN)
GO:1903901	BP	negative regulation of viral life cycle	1	3	4	89	0.027910699	0.148624474	ENSG00000185345(PRKN)	ENSG00000008517(IL32);ENSG00000124107(SLPI);ENSG00000163661(PTX3)
GO:0044305	CC	calyx of Held	0	2	2	20	0.02804947	0.176785474	-	ENSG00000126583(PRKCG);ENSG00000163485(ADORA1)
GO:0097449	CC	astrocyte projection	0	2	2	20	0.02804947	0.176785474	-	ENSG00000165474(GJB2);ENSG00000205336(ADGRG1)
GO:0001508	BP	action potential	0	5	5	132	0.028064897	0.149275947	-	ENSG00000105974(CAV1);ENSG00000123700(KCNJ2);ENSG00000144285(SCN1A);ENSG00000151150(ANK3);ENSG00000162989(KCNJ3)
GO:0051173	BP	positive regulation of nitrogen compound metabolic process	4	49	53	3207	0.028624893	0.152081915	ENSG00000106031(HOXA13);ENSG00000107859(PITX3);ENSG00000185345(PRKN);ENSG00000244734(HBB)	ENSG00000007952(NOX1);ENSG00000007968(E2F2);ENSG00000023445(BIRC3);ENSG00000074047(GLI2);ENSG00000102760(RGCC);ENSG00000103154(NECAB2);ENSG00000103313(MEFV);ENSG00000105974(CAV1);ENSG00000106952(TNFSF8);ENSG00000113492(AGXT2);ENSG00000115008(IL1A);ENSG00000115414(FN1);ENSG00000117115(PADI2);ENSG00000117525(F3);ENSG00000121858(TNFSF10);ENSG00000125398(SOX9);ENSG00000125798(FOXA2);ENSG00000126583(P…
GO:0002446	BP	neutrophil mediated immunity	3	9	12	500	0.028857528	0.152971014	ENSG00000179869(ABCA13);ENSG00000204386(NEU1);ENSG00000244734(HBB)	ENSG00000079385(CEACAM1);ENSG00000112299(VNN1);ENSG00000117115(PADI2);ENSG00000124107(SLPI);ENSG00000124875(CXCL6);ENSG00000146094(DOK3);ENSG00000163661(PTX3);ENSG00000163739(CXCL1);ENSG00000197249(SERPINA1)
GO:0042119	BP	neutrophil activation	3	9	12	500	0.028857528	0.152971014	ENSG00000179869(ABCA13);ENSG00000204386(NEU1);ENSG00000244734(HBB)	ENSG00000079385(CEACAM1);ENSG00000112299(VNN1);ENSG00000117115(PADI2);ENSG00000124107(SLPI);ENSG00000124875(CXCL6);ENSG00000146094(DOK3);ENSG00000163661(PTX3);ENSG00000163739(CXCL1);ENSG00000197249(SERPINA1)
GO:0042475	BP	odontogenesis of dentin-containing tooth	0	4	4	90	0.028924008	0.153150169	-	ENSG00000041982(TNC);ENSG00000074047(GLI2);ENSG00000134363(FST);ENSG00000164761(TNFRSF11B)
GO:0045087	BP	innate immune response	2	17	19	921	0.029119814	0.153387871	ENSG00000136688(IL36G);ENSG00000136695(IL36RN)	ENSG00000023445(BIRC3);ENSG00000058404(CAMK2B);ENSG00000079385(CEACAM1);ENSG00000103313(MEFV);ENSG00000112299(VNN1);ENSG00000124107(SLPI);ENSG00000130707(ASS1);ENSG00000132530(XAF1);ENSG00000136573(BLK);ENSG00000157368(IL34);ENSG00000162654(GBP4);ENSG00000163362(INAVA);ENSG00000163661(PTX3);ENSG00000169245(CXCL10);ENSG00000173432(SAA1);ENSG00000205809(KLRC2);ENSG00000215182(MUC5AC)
GO:0010596	BP	negative regulation of endothelial cell migration	0	3	3	52	0.029298521	0.153387871	-	ENSG00000102760(RGCC);ENSG00000145147(SLIT2);ENSG00000173269(MMRN2)
GO:0045661	BP	regulation of myoblast differentiation	1	2	3	52	0.029298521	0.153387871	ENSG00000164188(RANBP3L)	ENSG00000125398(SOX9);ENSG00000169245(CXCL10)
GO:0005794	CC	Golgi apparatus	6	24	30	1593	0.029398929	0.182884246	ENSG00000101670(LIPG);ENSG00000119514(GALNT12);ENSG00000139970(RTN1);ENSG00000140297(GCNT3);ENSG00000176928(GCNT4);ENSG00000185345(PRKN)	ENSG00000064270(ATP2C2);ENSG00000067715(SYT1);ENSG00000070731(ST6GALNAC2);ENSG00000105974(CAV1);ENSG00000116574(RHOU);ENSG00000117069(ST6GALNAC5);ENSG00000123700(KCNJ2);ENSG00000124107(SLPI);ENSG00000128242(GAL3ST1);ENSG00000128512(DOCK4);ENSG00000135373(EHF);ENSG00000136542(GALNT5);ENSG00000144063(MALL);ENSG00000146678(IGFBP1);ENSG00000151150(ANK3);ENSG00000154262(ABCA6);ENSG00000162654(GBP4);EN…
GO:0022409	BP	positive regulation of cell-cell adhesion	0	8	8	281	0.029413023	0.153387871	-	ENSG00000074047(GLI2);ENSG00000102524(TNFSF13B);ENSG00000105974(CAV1);ENSG00000112299(VNN1);ENSG00000115008(IL1A);ENSG00000125798(FOXA2);ENSG00000151150(ANK3);ENSG00000277117(-)
GO:0001956	BP	positive regulation of neurotransmitter secretion	1	1	2	21	0.029492632	0.153387871	ENSG00000128271(ADORA2A)	ENSG00000067715(SYT1)
GO:0003177	BP	pulmonary valve development	0	2	2	21	0.029492632	0.153387871	-	ENSG00000145147(SLIT2);ENSG00000164532(TBX20)
GO:0006883	BP	cellular sodium ion homeostasis	0	2	2	21	0.029492632	0.153387871	-	ENSG00000079215(SLC1A3);ENSG00000115008(IL1A)
GO:0010042	BP	response to manganese ion	1	1	2	21	0.029492632	0.153387871	ENSG00000185345(PRKN)	ENSG00000180176(TH)
GO:0014047	BP	glutamate secretion	1	1	2	21	0.029492632	0.153387871	ENSG00000128271(ADORA2A)	ENSG00000163485(ADORA1)
GO:0030277	BP	maintenance of gastrointestinal epithelium	0	2	2	21	0.029492632	0.153387871	-	ENSG00000125398(SOX9);ENSG00000163362(INAVA)
GO:0035813	BP	regulation of renal sodium excretion	1	1	2	21	0.029492632	0.153387871	ENSG00000128271(ADORA2A)	ENSG00000163485(ADORA1)
GO:0050802	BP	circadian sleep/wake cycle, sleep	1	1	2	21	0.029492632	0.153387871	ENSG00000128271(ADORA2A)	ENSG00000163485(ADORA1)
GO:0086012	BP	membrane depolarization during cardiac muscle cell action potential	0	2	2	21	0.029492632	0.153387871	-	ENSG00000123700(KCNJ2);ENSG00000151150(ANK3)
GO:0090330	BP	regulation of platelet aggregation	0	2	2	21	0.029492632	0.153387871	-	ENSG00000079385(CEACAM1);ENSG00000136573(BLK)
GO:0097503	BP	sialylation	0	2	2	21	0.029492632	0.153387871	-	ENSG00000070731(ST6GALNAC2);ENSG00000117069(ST6GALNAC5)
GO:2000047	BP	regulation of cell-cell adhesion mediated by cadherin	0	2	2	21	0.029492632	0.153387871	-	ENSG00000102760(RGCC);ENSG00000125798(FOXA2)
GO:0008373	MF	sialyltransferase activity	0	2	2	21	0.029615031	0.207819087	-	ENSG00000070731(ST6GALNAC2);ENSG00000117069(ST6GALNAC5)
GO:0014068	BP	positive regulation of phosphatidylinositol 3-kinase signaling	0	4	4	91	0.029958936	0.155640327	-	ENSG00000115414(FN1);ENSG00000125398(SOX9);ENSG00000154188(ANGPT1);ENSG00000189056(RELN)
GO:0005902	CC	microvillus	0	4	4	89	0.029977354	0.182936534	-	ENSG00000079385(CEACAM1);ENSG00000154188(ANGPT1);ENSG00000155066(PROM2);ENSG00000180914(OXTR)
GO:2001234	BP	negative regulation of apoptotic signaling pathway	2	5	7	231	0.030253552	0.156996837	ENSG00000100292(HMOX1);ENSG00000185345(PRKN)	ENSG00000112299(VNN1);ENSG00000115008(IL1A);ENSG00000121858(TNFSF10);ENSG00000164362(TERT);ENSG00000183691(NOG)
GO:0007411	BP	axon guidance	1	7	8	283	0.03049352	0.157652356	ENSG00000241697(TMEFF1)	ENSG00000058085(LAMC2);ENSG00000074047(GLI2);ENSG00000145147(SLIT2);ENSG00000169242(EFNA1);ENSG00000183691(NOG);ENSG00000189056(RELN);ENSG00000196569(LAMA2)
GO:0050708	BP	regulation of protein secretion	2	6	8	283	0.03049352	0.157652356	ENSG00000128271(ADORA2A);ENSG00000185345(PRKN)	ENSG00000104783(KCNN4);ENSG00000115008(IL1A);ENSG00000125798(FOXA2);ENSG00000136573(BLK);ENSG00000163083(INHBB);ENSG00000173432(SAA1)
GO:1903522	BP	regulation of blood circulation	0	8	8	283	0.03049352	0.157652356	-	ENSG00000105974(CAV1);ENSG00000123700(KCNJ2);ENSG00000128512(DOCK4);ENSG00000162989(KCNJ3);ENSG00000163485(ADORA1);ENSG00000163794(UCN);ENSG00000180176(TH);ENSG00000180914(OXTR)
GO:0001936	BP	regulation of endothelial cell proliferation	1	4	5	135	0.030514445	0.157652356	ENSG00000100292(HMOX1)	ENSG00000102760(RGCC);ENSG00000105974(CAV1);ENSG00000117525(F3);ENSG00000137440(FGFBP1)
GO:0070160	CC	tight junction	0	5	5	132	0.030519905	0.182936534	-	ENSG00000013297(CLDN11);ENSG00000113946(CLDN16);ENSG00000151150(ANK3);ENSG00000179776(CDH5);ENSG00000181885(CLDN7)
GO:0002695	BP	negative regulation of leukocyte activation	2	4	6	182	0.030582779	0.157831392	ENSG00000100292(HMOX1);ENSG00000128271(ADORA2A)	ENSG00000079385(CEACAM1);ENSG00000136573(BLK);ENSG00000162511(LAPTM5);ENSG00000277117(-)
GO:0000139	CC	Golgi membrane	4	12	16	725	0.030756776	0.182936534	ENSG00000119514(GALNT12);ENSG00000139970(RTN1);ENSG00000140297(GCNT3);ENSG00000176928(GCNT4)	ENSG00000064270(ATP2C2);ENSG00000070731(ST6GALNAC2);ENSG00000105974(CAV1);ENSG00000116574(RHOU);ENSG00000117069(ST6GALNAC5);ENSG00000128242(GAL3ST1);ENSG00000136542(GALNT5);ENSG00000144063(MALL);ENSG00000154262(ABCA6);ENSG00000162654(GBP4);ENSG00000178690(DYNAP);ENSG00000183196(CHST6)
GO:0051703	BP	intraspecies interaction between organisms	0	3	3	53	0.030769732	0.158273286	-	ENSG00000163794(UCN);ENSG00000180176(TH);ENSG00000180914(OXTR)
GO:0072132	BP	mesenchyme morphogenesis	0	3	3	53	0.030769732	0.158273286	-	ENSG00000125398(SOX9);ENSG00000164532(TBX20);ENSG00000183691(NOG)
GO:0097366	BP	response to bronchodilator	1	2	3	53	0.030769732	0.158273286	ENSG00000128271(ADORA2A)	ENSG00000180176(TH);ENSG00000180914(OXTR)
GO:0004601	MF	peroxidase activity	1	2	3	53	0.030950092	0.207819087	ENSG00000244734(HBB)	ENSG00000130508(PXDN);ENSG00000132965(ALOX5AP)
GO:0070542	BP	response to fatty acid	0	4	4	92	0.031015545	0.159333657	-	ENSG00000041982(TNC);ENSG00000125398(SOX9);ENSG00000130707(ASS1);ENSG00000171631(P2RY6)
GO:0097485	BP	neuron projection guidance	1	7	8	284	0.031043882	0.159333657	ENSG00000241697(TMEFF1)	ENSG00000058085(LAMC2);ENSG00000074047(GLI2);ENSG00000145147(SLIT2);ENSG00000169242(EFNA1);ENSG00000183691(NOG);ENSG00000189056(RELN);ENSG00000196569(LAMA2)
GO:0008076	CC	voltage-gated potassium channel complex	0	4	4	90	0.031058794	0.182936534	-	ENSG00000104783(KCNN4);ENSG00000123700(KCNJ2);ENSG00000153822(KCNJ16);ENSG00000162989(KCNJ3)
GO:0051247	BP	positive regulation of protein metabolic process	1	30	31	1706	0.031184253	0.159869855	ENSG00000185345(PRKN)	ENSG00000007952(NOX1);ENSG00000023445(BIRC3);ENSG00000102760(RGCC);ENSG00000103154(NECAB2);ENSG00000103313(MEFV);ENSG00000105974(CAV1);ENSG00000115414(FN1);ENSG00000117525(F3);ENSG00000121858(TNFSF10);ENSG00000125398(SOX9);ENSG00000130173(ANGPTL8);ENSG00000132329(RAMP1);ENSG00000154188(ANGPT1);ENSG00000155066(PROM2);ENSG00000157368(IL34);ENSG00000162511(LAPTM5);ENSG00000162892(IL24);ENSG000001630…
GO:0034765	BP	regulation of ion transmembrane transport	0	12	12	506	0.031216585	0.159869855	-	ENSG00000007952(NOX1);ENSG00000058404(CAMK2B);ENSG00000104783(KCNN4);ENSG00000105974(CAV1);ENSG00000123700(KCNJ2);ENSG00000144285(SCN1A);ENSG00000151150(ANK3);ENSG00000153822(KCNJ16);ENSG00000162989(KCNJ3);ENSG00000169245(CXCL10);ENSG00000171631(P2RY6);ENSG00000189056(RELN)
GO:0097060	CC	synaptic membrane	1	9	10	384	0.031316901	0.182936534	ENSG00000128271(ADORA2A)	ENSG00000040731(CDH10);ENSG00000067715(SYT1);ENSG00000126583(PRKCG);ENSG00000149403(GRIK4);ENSG00000151150(ANK3);ENSG00000162989(KCNJ3);ENSG00000163485(ADORA1);ENSG00000184985(SORCS2);ENSG00000197467(COL13A1)
GO:0036230	BP	granulocyte activation	3	9	12	507	0.031622895	0.161773891	ENSG00000179869(ABCA13);ENSG00000204386(NEU1);ENSG00000244734(HBB)	ENSG00000079385(CEACAM1);ENSG00000112299(VNN1);ENSG00000117115(PADI2);ENSG00000124107(SLPI);ENSG00000124875(CXCL6);ENSG00000146094(DOK3);ENSG00000163661(PTX3);ENSG00000163739(CXCL1);ENSG00000197249(SERPINA1)
GO:0030162	BP	regulation of proteolysis	3	13	16	745	0.031754211	0.161928477	ENSG00000128271(ADORA2A);ENSG00000166963(MAP1A);ENSG00000185345(PRKN)	ENSG00000023445(BIRC3);ENSG00000103313(MEFV);ENSG00000105974(CAV1);ENSG00000115414(FN1);ENSG00000117525(F3);ENSG00000121858(TNFSF10);ENSG00000124107(SLPI);ENSG00000126583(PRKCG);ENSG00000130173(ANGPTL8);ENSG00000162511(LAPTM5);ENSG00000169242(EFNA1);ENSG00000170099(SERPINA6);ENSG00000197249(SERPINA1)
GO:0099536	BP	synaptic signaling	4	12	16	745	0.031754211	0.161928477	ENSG00000104888(SLC17A7);ENSG00000128271(ADORA2A);ENSG00000166963(MAP1A);ENSG00000185345(PRKN)	ENSG00000058404(CAMK2B);ENSG00000067715(SYT1);ENSG00000079215(SLC1A3);ENSG00000126583(PRKCG);ENSG00000149403(GRIK4);ENSG00000163485(ADORA1);ENSG00000163794(UCN);ENSG00000180176(TH);ENSG00000180914(OXTR);ENSG00000184985(SORCS2);ENSG00000189056(RELN);ENSG00000196569(LAMA2)
GO:0001501	BP	skeletal system development	3	9	12	508	0.032033003	0.161928477	ENSG00000106031(HOXA13);ENSG00000164188(RANBP3L);ENSG00000170178(HOXD12)	ENSG00000074047(GLI2);ENSG00000116183(PAPPA2);ENSG00000125398(SOX9);ENSG00000134363(FST);ENSG00000162367(TAL1);ENSG00000164761(TNFRSF11B);ENSG00000183691(NOG);ENSG00000196562(SULF2);ENSG00000197467(COL13A1)
GO:0001657	BP	ureteric bud development	0	4	4	93	0.032093888	0.161928477	-	ENSG00000125398(SOX9);ENSG00000145147(SLIT2);ENSG00000164056(SPRY1);ENSG00000183691(NOG)
GO:0006942	BP	regulation of striated muscle contraction	0	4	4	93	0.032093888	0.161928477	-	ENSG00000105974(CAV1);ENSG00000123700(KCNJ2);ENSG00000163485(ADORA1);ENSG00000163794(UCN)
GO:0090257	BP	regulation of muscle system process	0	7	7	234	0.032120309	0.161928477	-	ENSG00000058404(CAMK2B);ENSG00000105974(CAV1);ENSG00000123700(KCNJ2);ENSG00000128512(DOCK4);ENSG00000163485(ADORA1);ENSG00000163794(UCN);ENSG00000180914(OXTR)
GO:0003094	BP	glomerular filtration	0	2	2	22	0.03217145	0.161928477	-	ENSG00000163485(ADORA1);ENSG00000196562(SULF2)
GO:0006907	BP	pinocytosis	0	2	2	22	0.03217145	0.161928477	-	ENSG00000105974(CAV1);ENSG00000155066(PROM2)
GO:0042749	BP	regulation of circadian sleep/wake cycle	1	1	2	22	0.03217145	0.161928477	ENSG00000128271(ADORA2A)	ENSG00000163485(ADORA1)
GO:0046519	BP	sphingoid metabolic process	0	2	2	22	0.03217145	0.161928477	-	ENSG00000141934(PLPP2);ENSG00000163082(SGPP2)
GO:0048714	BP	positive regulation of oligodendrocyte differentiation	1	1	2	22	0.03217145	0.161928477	ENSG00000138311(ZNF365)	ENSG00000157368(IL34)
GO:0061213	BP	positive regulation of mesonephros development	0	2	2	22	0.03217145	0.161928477	-	ENSG00000125398(SOX9);ENSG00000183691(NOG)
GO:0071379	BP	cellular response to prostaglandin stimulus	0	2	2	22	0.03217145	0.161928477	-	ENSG00000041982(TNC);ENSG00000171631(P2RY6)
GO:0090189	BP	regulation of branching involved in ureteric bud morphogenesis	0	2	2	22	0.03217145	0.161928477	-	ENSG00000125398(SOX9);ENSG00000183691(NOG)
GO:1901017	BP	negative regulation of potassium ion transmembrane transporter activity	0	2	2	22	0.03217145	0.161928477	-	ENSG00000105974(CAV1);ENSG00000151150(ANK3)
GO:0098900	BP	regulation of action potential	0	3	3	54	0.032279161	0.162296299	-	ENSG00000105974(CAV1);ENSG00000123700(KCNJ2);ENSG00000151150(ANK3)
GO:0008093	MF	cytoskeletal anchor activity	1	1	2	22	0.032304296	0.207819087	ENSG00000166963(MAP1A)	ENSG00000151150(ANK3)
GO:0140103	MF	catalytic activity, acting on a glycoprotein	2	0	2	22	0.032304296	0.207819087	ENSG00000140297(GCNT3);ENSG00000176928(GCNT4)	-
GO:0003006	BP	developmental process involved in reproduction	2	18	20	995	0.032354731	0.162501897	ENSG00000106031(HOXA13);ENSG00000144671(SLC22A14)	ENSG00000013297(CLDN11);ENSG00000023445(BIRC3);ENSG00000041982(TNC);ENSG00000074047(GLI2);ENSG00000115008(IL1A);ENSG00000121858(TNFSF10);ENSG00000125398(SOX9);ENSG00000128242(GAL3ST1);ENSG00000134363(FST);ENSG00000137869(CYP19A1);ENSG00000145147(SLIT2);ENSG00000163083(INHBB);ENSG00000163661(PTX3);ENSG00000165474(GJB2);ENSG00000177138(FAM9B);ENSG00000183691(NOG);ENSG00000196074(SYCP2);ENSG00000205…
GO:0022408	BP	negative regulation of cell-cell adhesion	1	5	6	185	0.032746701	0.164294474	ENSG00000128271(ADORA2A)	ENSG00000079385(CEACAM1);ENSG00000102760(RGCC);ENSG00000130707(ASS1);ENSG00000162511(LAPTM5);ENSG00000277117(-)
GO:0060548	BP	negative regulation of cell death	3	17	20	997	0.032941271	0.165093902	ENSG00000100292(HMOX1);ENSG00000128271(ADORA2A);ENSG00000185345(PRKN)	ENSG00000023445(BIRC3);ENSG00000074047(GLI2);ENSG00000105974(CAV1);ENSG00000112299(VNN1);ENSG00000115008(IL1A);ENSG00000121858(TNFSF10);ENSG00000125398(SOX9);ENSG00000126583(PRKCG);ENSG00000154188(ANGPT1);ENSG00000162511(LAPTM5);ENSG00000163485(ADORA1);ENSG00000163794(UCN);ENSG00000164362(TERT);ENSG00000169242(EFNA1);ENSG00000179776(CDH5);ENSG00000183691(NOG);ENSG00000196074(SYCP2)
GO:0002367	BP	cytokine production involved in immune response	1	3	4	94	0.033194013	0.165475686	ENSG00000100292(HMOX1)	ENSG00000154188(ANGPT1);ENSG00000162511(LAPTM5);ENSG00000163362(INAVA)
GO:0002718	BP	regulation of cytokine production involved in immune response	1	3	4	94	0.033194013	0.165475686	ENSG00000100292(HMOX1)	ENSG00000154188(ANGPT1);ENSG00000162511(LAPTM5);ENSG00000163362(INAVA)
GO:0060993	BP	kidney morphogenesis	2	2	4	94	0.033194013	0.165475686	ENSG00000140297(GCNT3);ENSG00000176928(GCNT4)	ENSG00000125398(SOX9);ENSG00000183691(NOG)
GO:0072163	BP	mesonephric epithelium development	0	4	4	94	0.033194013	0.165475686	-	ENSG00000125398(SOX9);ENSG00000145147(SLIT2);ENSG00000164056(SPRY1);ENSG00000183691(NOG)
GO:0072164	BP	mesonephric tubule development	0	4	4	94	0.033194013	0.165475686	-	ENSG00000125398(SOX9);ENSG00000145147(SLIT2);ENSG00000164056(SPRY1);ENSG00000183691(NOG)
GO:0071682	CC	endocytic vesicle lumen	1	1	2	22	0.033522939	0.190481722	ENSG00000244734(HBB)	ENSG00000173432(SAA1)
GO:0014070	BP	response to organic cyclic compound	3	17	20	999	0.033535754	0.165757282	ENSG00000107859(PITX3);ENSG00000128271(ADORA2A);ENSG00000185345(PRKN)	ENSG00000041982(TNC);ENSG00000074047(GLI2);ENSG00000079215(SLC1A3);ENSG00000105974(CAV1);ENSG00000117115(PADI2);ENSG00000126583(PRKCG);ENSG00000130707(ASS1);ENSG00000137869(CYP19A1);ENSG00000145147(SLIT2);ENSG00000163794(UCN);ENSG00000165474(GJB2);ENSG00000169245(CXCL10);ENSG00000171631(P2RY6);ENSG00000175591(P2RY2);ENSG00000178690(DYNAP);ENSG00000180176(TH);ENSG00000180914(OXTR)
GO:0002886	BP	regulation of myeloid leukocyte mediated immunity	1	2	3	55	0.033826678	0.165757282	ENSG00000100292(HMOX1)	ENSG00000124875(CXCL6);ENSG00000136573(BLK)
GO:0070228	BP	regulation of lymphocyte apoptotic process	0	3	3	55	0.033826678	0.165757282	-	ENSG00000131203(IDO1);ENSG00000136573(BLK);ENSG00000169242(EFNA1)
GO:1905517	BP	macrophage migration	0	3	3	55	0.033826678	0.165757282	-	ENSG00000147573(TRIM55);ENSG00000157368(IL34);ENSG00000173432(SAA1)
GO:2000179	BP	positive regulation of neural precursor cell proliferation	1	2	3	55	0.033826678	0.165757282	ENSG00000107859(PITX3)	ENSG00000074047(GLI2);ENSG00000205336(ADGRG1)
GO:0051129	BP	negative regulation of cellular component organization	3	13	16	752	0.034152827	0.165757282	ENSG00000138311(ZNF365);ENSG00000163431(LMOD1);ENSG00000185345(PRKN)	ENSG00000102760(RGCC);ENSG00000103154(NECAB2);ENSG00000103313(MEFV);ENSG00000105974(CAV1);ENSG00000125398(SOX9);ENSG00000145147(SLIT2);ENSG00000155066(PROM2);ENSG00000163794(UCN);ENSG00000164532(TBX20);ENSG00000169242(EFNA1);ENSG00000169245(CXCL10);ENSG00000170786(SDR16C5);ENSG00000179776(CDH5)
GO:0014704	CC	intercalated disc	0	3	3	54	0.034168454	0.190481722	-	ENSG00000123700(KCNJ2);ENSG00000144285(SCN1A);ENSG00000151150(ANK3)
GO:0010604	BP	positive regulation of macromolecule metabolic process	5	53	58	3598	0.034230517	0.165757282	ENSG00000100292(HMOX1);ENSG00000106031(HOXA13);ENSG00000107859(PITX3);ENSG00000136688(IL36G);ENSG00000185345(PRKN)	ENSG00000007952(NOX1);ENSG00000007968(E2F2);ENSG00000008517(IL32);ENSG00000023445(BIRC3);ENSG00000041982(TNC);ENSG00000074047(GLI2);ENSG00000095637(SORBS1);ENSG00000102760(RGCC);ENSG00000103154(NECAB2);ENSG00000103313(MEFV);ENSG00000105974(CAV1);ENSG00000106952(TNFSF8);ENSG00000115008(IL1A);ENSG00000115414(FN1);ENSG00000117115(PADI2);ENSG00000117525(F3);ENSG00000121858(TNFSF10);ENSG00000125398(SO…
GO:0051128	BP	regulation of cellular component organization	9	33	42	2472	0.034672607	0.165757282	ENSG00000104888(SLC17A7);ENSG00000106031(HOXA13);ENSG00000124772(CPNE5);ENSG00000135116(HRK);ENSG00000138311(ZNF365);ENSG00000163431(LMOD1);ENSG00000166963(MAP1A);ENSG00000179869(ABCA13);ENSG00000185345(PRKN)	ENSG00000007952(NOX1);ENSG00000058404(CAMK2B);ENSG00000067715(SYT1);ENSG00000068831(RASGRP2);ENSG00000079385(CEACAM1);ENSG00000102760(RGCC);ENSG00000103154(NECAB2);ENSG00000103313(MEFV);ENSG00000105974(CAV1);ENSG00000111348(ARHGDIB);ENSG00000115008(IL1A);ENSG00000115414(FN1);ENSG00000116183(PAPPA2);ENSG00000116574(RHOU);ENSG00000117115(PADI2);ENSG00000118515(SGK1);ENSG00000121858(TNFSF10);ENSG000…
GO:0019730	BP	antimicrobial humoral response	1	4	5	140	0.034887978	0.165757282	ENSG00000136695(IL36RN)	ENSG00000124107(SLPI);ENSG00000124875(CXCL6);ENSG00000163739(CXCL1);ENSG00000169245(CXCL10)
GO:0090101	BP	negative regulation of transmembrane receptor protein serine/threonine kinase signaling pathway	0	5	5	140	0.034887978	0.165757282	-	ENSG00000105974(CAV1);ENSG00000134363(FST);ENSG00000164056(SPRY1);ENSG00000164532(TBX20);ENSG00000183691(NOG)
GO:0002043	BP	blood vessel endothelial cell proliferation involved in sprouting angiogenesis	1	1	2	23	0.034941984	0.165757282	ENSG00000100292(HMOX1)	ENSG00000137440(FGFBP1)
GO:0030539	BP	male genitalia development	1	1	2	23	0.034941984	0.165757282	ENSG00000106031(HOXA13)	ENSG00000196074(SYCP2)
GO:0032331	BP	negative regulation of chondrocyte differentiation	0	2	2	23	0.034941984	0.165757282	-	ENSG00000074047(GLI2);ENSG00000125398(SOX9)
GO:0034104	BP	negative regulation of tissue remodeling	0	2	2	23	0.034941984	0.165757282	-	ENSG00000154175(ABI3BP);ENSG00000164761(TNFRSF11B)
GO:0035812	BP	renal sodium excretion	1	1	2	23	0.034941984	0.165757282	ENSG00000128271(ADORA2A)	ENSG00000163485(ADORA1)
GO:0045932	BP	negative regulation of muscle contraction	0	2	2	23	0.034941984	0.165757282	-	ENSG00000128512(DOCK4);ENSG00000163485(ADORA1)
GO:0050860	BP	negative regulation of T cell receptor signaling pathway	0	2	2	23	0.034941984	0.165757282	-	ENSG00000079385(CEACAM1);ENSG00000162511(LAPTM5)
GO:0055093	BP	response to hyperoxia	0	2	2	23	0.034941984	0.165757282	-	ENSG00000007952(NOX1);ENSG00000105974(CAV1)
GO:0060384	BP	innervation	0	2	2	23	0.034941984	0.165757282	-	ENSG00000126583(PRKCG);ENSG00000196562(SULF2)
GO:0072574	BP	hepatocyte proliferation	0	2	2	23	0.034941984	0.165757282	-	ENSG00000079385(CEACAM1);ENSG00000196562(SULF2)
GO:0072575	BP	epithelial cell proliferation involved in liver morphogenesis	0	2	2	23	0.034941984	0.165757282	-	ENSG00000079385(CEACAM1);ENSG00000196562(SULF2)
GO:0086013	BP	membrane repolarization during cardiac muscle cell action potential	0	2	2	23	0.034941984	0.165757282	-	ENSG00000123700(KCNJ2);ENSG00000162989(KCNJ3)
GO:0097205	BP	renal filtration	0	2	2	23	0.034941984	0.165757282	-	ENSG00000163485(ADORA1);ENSG00000196562(SULF2)
GO:1900273	BP	positive regulation of long-term synaptic potentiation	1	1	2	23	0.034941984	0.165757282	ENSG00000128271(ADORA2A)	ENSG00000189056(RELN)
GO:1903306	BP	negative regulation of regulated secretory pathway	1	1	2	23	0.034941984	0.165757282	ENSG00000100292(HMOX1)	ENSG00000079385(CEACAM1)
GO:0071495	BP	cellular response to endogenous stimulus	4	23	27	1457	0.035024979	0.165757282	ENSG00000106031(HOXA13);ENSG00000107859(PITX3);ENSG00000135253(KCP);ENSG00000185345(PRKN)	ENSG00000041982(TNC);ENSG00000079215(SLC1A3);ENSG00000079385(CEACAM1);ENSG00000095637(SORBS1);ENSG00000105974(CAV1);ENSG00000117115(PADI2);ENSG00000125398(SOX9);ENSG00000130707(ASS1);ENSG00000132329(RAMP1);ENSG00000134363(FST);ENSG00000137440(FGFBP1);ENSG00000145147(SLIT2);ENSG00000146678(IGFBP1);ENSG00000163083(INHBB);ENSG00000164056(SPRY1);ENSG00000164532(TBX20);ENSG00000165474(GJB2);ENSG000001…
GO:0098542	BP	defense response to other organism	2	20	22	1132	0.035178212	0.165757282	ENSG00000136688(IL36G);ENSG00000136695(IL36RN)	ENSG00000023445(BIRC3);ENSG00000058404(CAMK2B);ENSG00000079385(CEACAM1);ENSG00000103313(MEFV);ENSG00000106952(TNFSF8);ENSG00000112299(VNN1);ENSG00000124107(SLPI);ENSG00000124875(CXCL6);ENSG00000130707(ASS1);ENSG00000132530(XAF1);ENSG00000136573(BLK);ENSG00000137959(IFI44L);ENSG00000157368(IL34);ENSG00000162654(GBP4);ENSG00000163362(INAVA);ENSG00000163661(PTX3);ENSG00000169245(CXCL10);ENSG00000173…
GO:0010524	BP	positive regulation of calcium ion transport into cytosol	0	3	3	56	0.035412131	0.165757282	-	ENSG00000105974(CAV1);ENSG00000169245(CXCL10);ENSG00000171631(P2RY6)
GO:0042743	BP	hydrogen peroxide metabolic process	1	2	3	56	0.035412131	0.165757282	ENSG00000244734(HBB)	ENSG00000007952(NOX1);ENSG00000130508(PXDN)
GO:0051702	BP	interaction with symbiont	1	3	4	96	0.035459767	0.165757282	ENSG00000185345(PRKN)	ENSG00000115414(FN1);ENSG00000124875(CXCL6);ENSG00000163661(PTX3)
GO:1901184	BP	regulation of ERBB signaling pathway	0	4	4	96	0.035459767	0.165757282	-	ENSG00000079385(CEACAM1);ENSG00000163485(ADORA1);ENSG00000164056(SPRY1);ENSG00000182585(EPGN)
GO:0012505	CC	endomembrane system	17	57	74	4650	0.035501374	0.190481722	ENSG00000100292(HMOX1);ENSG00000101670(LIPG);ENSG00000104888(SLC17A7);ENSG00000119514(GALNT12);ENSG00000128271(ADORA2A);ENSG00000131242(RAB11FIP4);ENSG00000139970(RTN1);ENSG00000140297(GCNT3);ENSG00000160285(LSS);ENSG00000164188(RANBP3L);ENSG00000164744(SUN3);ENSG00000176928(GCNT4);ENSG00000179869(ABCA13);ENSG00000185345(PRKN);ENSG00000204386(NEU1);ENSG00000244734(HBB);ENSG00000249884(RNF103-CHMP…	ENSG00000007952(NOX1);ENSG00000041982(TNC);ENSG00000058404(CAMK2B);ENSG00000064270(ATP2C2);ENSG00000067715(SYT1);ENSG00000070731(ST6GALNAC2);ENSG00000079385(CEACAM1);ENSG00000104140(RHOV);ENSG00000105974(CAV1);ENSG00000107165(TYRP1);ENSG00000108551(RASD1);ENSG00000112299(VNN1);ENSG00000115414(FN1);ENSG00000116574(RHOU);ENSG00000117069(ST6GALNAC5);ENSG00000117115(PADI2);ENSG00000118515(SGK1);ENSG0…
GO:0008146	MF	sulfotransferase activity	0	3	3	56	0.035617164	0.207819087	-	ENSG00000128242(GAL3ST1);ENSG00000179314(WSCD1);ENSG00000183196(CHST6)
GO:0050840	MF	extracellular matrix binding	0	3	3	56	0.035617164	0.207819087	-	ENSG00000145147(SLIT2);ENSG00000198732(SMOC1);ENSG00000205336(ADGRG1)
GO:1904724	CC	tertiary granule lumen	1	2	3	55	0.035799044	0.190481722	ENSG00000244734(HBB)	ENSG00000163661(PTX3);ENSG00000163739(CXCL1)
GO:0035107	BP	appendage morphogenesis	2	3	5	141	0.035806829	0.165757282	ENSG00000106031(HOXA13);ENSG00000170178(HOXD12)	ENSG00000074047(GLI2);ENSG00000125398(SOX9);ENSG00000183691(NOG)
GO:0035108	BP	limb morphogenesis	2	3	5	141	0.035806829	0.165757282	ENSG00000106031(HOXA13);ENSG00000170178(HOXD12)	ENSG00000074047(GLI2);ENSG00000125398(SOX9);ENSG00000183691(NOG)
GO:0019838	MF	growth factor binding	1	4	5	141	0.036117719	0.207819087	ENSG00000136695(IL36RN)	ENSG00000130508(PXDN);ENSG00000132470(ITGB4);ENSG00000137440(FGFBP1);ENSG00000146678(IGFBP1)
GO:0042326	BP	negative regulation of phosphorylation	2	9	11	460	0.036326401	0.165757282	ENSG00000128271(ADORA2A);ENSG00000185345(PRKN)	ENSG00000079385(CEACAM1);ENSG00000105974(CAV1);ENSG00000125798(FOXA2);ENSG00000145147(SLIT2);ENSG00000154188(ANGPT1);ENSG00000155792(DEPTOR);ENSG00000164056(SPRY1);ENSG00000169242(EFNA1);ENSG00000183691(NOG)
GO:0071363	BP	cellular response to growth factor stimulus	3	12	15	697	0.036348156	0.165757282	ENSG00000106031(HOXA13);ENSG00000107859(PITX3);ENSG00000135253(KCP)	ENSG00000105974(CAV1);ENSG00000125398(SOX9);ENSG00000134363(FST);ENSG00000137440(FGFBP1);ENSG00000145147(SLIT2);ENSG00000164056(SPRY1);ENSG00000164532(TBX20);ENSG00000173269(MMRN2);ENSG00000179776(CDH5);ENSG00000180176(TH);ENSG00000183691(NOG);ENSG00000196562(SULF2)
GO:0099504	BP	synaptic vesicle cycle	3	3	6	190	0.036569975	0.165757282	ENSG00000104888(SLC17A7);ENSG00000128271(ADORA2A);ENSG00000179869(ABCA13)	ENSG00000067715(SYT1);ENSG00000126583(PRKCG);ENSG00000180176(TH)
GO:0022804	MF	active transmembrane transporter activity	3	6	9	347	0.036612848	0.207819087	ENSG00000066230(SLC9A3);ENSG00000104888(SLC17A7);ENSG00000179869(ABCA13)	ENSG00000064270(ATP2C2);ENSG00000079215(SLC1A3);ENSG00000147606(SLC26A7);ENSG00000154262(ABCA6);ENSG00000154263(ABCA10);ENSG00000180638(SLC47A2)
GO:1901655	BP	cellular response to ketone	0	4	4	97	0.03662546	0.165757282	-	ENSG00000041982(TNC);ENSG00000130707(ASS1);ENSG00000165474(GJB2);ENSG00000171631(P2RY6)
GO:0009410	BP	response to xenobiotic stimulus	2	6	8	294	0.036926137	0.165757282	ENSG00000107859(PITX3);ENSG00000128271(ADORA2A)	ENSG00000079215(SLC1A3);ENSG00000126583(PRKCG);ENSG00000130707(ASS1);ENSG00000165474(GJB2);ENSG00000180176(TH);ENSG00000180914(OXTR)
GO:0010243	BP	response to organonitrogen compound	4	17	21	1074	0.037021233	0.165757282	ENSG00000107859(PITX3);ENSG00000128271(ADORA2A);ENSG00000185345(PRKN);ENSG00000249884(RNF103-CHMP3)	ENSG00000079215(SLC1A3);ENSG00000079385(CEACAM1);ENSG00000095637(SORBS1);ENSG00000105974(CAV1);ENSG00000121858(TNFSF10);ENSG00000125398(SOX9);ENSG00000126583(PRKCG);ENSG00000130707(ASS1);ENSG00000145147(SLIT2);ENSG00000146678(IGFBP1);ENSG00000163083(INHBB);ENSG00000163362(INAVA);ENSG00000165474(GJB2);ENSG00000171631(P2RY6);ENSG00000175591(P2RY2);ENSG00000180176(TH);ENSG00000180914(OXTR)
GO:0010043	BP	response to zinc ion	1	2	3	57	0.037035358	0.165757282	ENSG00000198417(MT1F)	ENSG00000130707(ASS1);ENSG00000180176(TH)
GO:0042220	BP	response to cocaine	1	2	3	57	0.037035358	0.165757282	ENSG00000107859(PITX3)	ENSG00000079215(SLC1A3);ENSG00000180914(OXTR)
GO:0071398	BP	cellular response to fatty acid	0	3	3	57	0.037035358	0.165757282	-	ENSG00000041982(TNC);ENSG00000130707(ASS1);ENSG00000171631(P2RY6)
GO:0000165	BP	MAPK cascade	1	18	19	947	0.037058453	0.165757282	ENSG00000185345(PRKN)	ENSG00000007952(NOX1);ENSG00000058404(CAMK2B);ENSG00000079385(CEACAM1);ENSG00000103154(NECAB2);ENSG00000105974(CAV1);ENSG00000115414(FN1);ENSG00000125398(SOX9);ENSG00000154188(ANGPT1);ENSG00000157368(IL34);ENSG00000162511(LAPTM5);ENSG00000163362(INAVA);ENSG00000163485(ADORA1);ENSG00000164056(SPRY1);ENSG00000169242(EFNA1);ENSG00000171631(P2RY6);ENSG00000173432(SAA1);ENSG00000180914(OXTR);ENSG00000…
GO:0023014	BP	signal transduction by protein phosphorylation	1	18	19	947	0.037058453	0.165757282	ENSG00000185345(PRKN)	ENSG00000007952(NOX1);ENSG00000058404(CAMK2B);ENSG00000079385(CEACAM1);ENSG00000103154(NECAB2);ENSG00000105974(CAV1);ENSG00000115414(FN1);ENSG00000125398(SOX9);ENSG00000154188(ANGPT1);ENSG00000157368(IL34);ENSG00000162511(LAPTM5);ENSG00000163362(INAVA);ENSG00000163485(ADORA1);ENSG00000164056(SPRY1);ENSG00000169242(EFNA1);ENSG00000171631(P2RY6);ENSG00000173432(SAA1);ENSG00000180914(OXTR);ENSG00000…
GO:0070851	MF	growth factor receptor binding	2	3	5	142	0.037058489	0.207819087	ENSG00000136688(IL36G);ENSG00000136695(IL36RN)	ENSG00000115008(IL1A);ENSG00000179776(CDH5);ENSG00000182585(EPGN)
GO:0016684	MF	oxidoreductase activity, acting on peroxide as acceptor	1	2	3	57	0.037248907	0.207819087	ENSG00000244734(HBB)	ENSG00000130508(PXDN);ENSG00000132965(ALOX5AP)
GO:0065009	BP	regulation of molecular function	4	47	51	3117	0.037380529	0.165757282	ENSG00000100292(HMOX1);ENSG00000128271(ADORA2A);ENSG00000164188(RANBP3L);ENSG00000185345(PRKN)	ENSG00000008517(IL32);ENSG00000023445(BIRC3);ENSG00000058404(CAMK2B);ENSG00000068831(RASGRP2);ENSG00000079385(CEACAM1);ENSG00000102760(RGCC);ENSG00000103313(MEFV);ENSG00000105974(CAV1);ENSG00000111348(ARHGDIB);ENSG00000115008(IL1A);ENSG00000115414(FN1);ENSG00000117525(F3);ENSG00000118515(SGK1);ENSG00000121858(TNFSF10);ENSG00000124107(SLPI);ENSG00000125798(FOXA2);ENSG00000128512(DOCK4);ENSG0000013…
GO:0040007	BP	growth	3	16	19	948	0.037392828	0.165757282	ENSG00000124772(CPNE5);ENSG00000185345(PRKN);ENSG00000198417(MT1F)	ENSG00000041982(TNC);ENSG00000067715(SYT1);ENSG00000068831(RASGRP2);ENSG00000074047(GLI2);ENSG00000079385(CEACAM1);ENSG00000115414(FN1);ENSG00000116183(PAPPA2);ENSG00000118515(SGK1);ENSG00000125398(SOX9);ENSG00000145147(SLIT2);ENSG00000146678(IGFBP1);ENSG00000163661(PTX3);ENSG00000163794(UCN);ENSG00000164056(SPRY1);ENSG00000164532(TBX20);ENSG00000183691(NOG)
GO:0038127	BP	ERBB signaling pathway	0	5	5	143	0.037689062	0.165757282	-	ENSG00000079385(CEACAM1);ENSG00000125398(SOX9);ENSG00000163485(ADORA1);ENSG00000164056(SPRY1);ENSG00000182585(EPGN)
GO:0006929	BP	substrate-dependent cell migration	0	2	2	24	0.037801454	0.165757282	-	ENSG00000115414(FN1);ENSG00000145147(SLIT2)
GO:0022410	BP	circadian sleep/wake cycle process	1	1	2	24	0.037801454	0.165757282	ENSG00000128271(ADORA2A)	ENSG00000163485(ADORA1)
GO:0044062	BP	regulation of excretion	1	1	2	24	0.037801454	0.165757282	ENSG00000128271(ADORA2A)	ENSG00000163485(ADORA1)
GO:0045662	BP	negative regulation of myoblast differentiation	0	2	2	24	0.037801454	0.165757282	-	ENSG00000125398(SOX9);ENSG00000169245(CXCL10)
GO:0060571	BP	morphogenesis of an epithelial fold	0	2	2	24	0.037801454	0.165757282	-	ENSG00000074047(GLI2);ENSG00000183691(NOG)
GO:0072576	BP	liver morphogenesis	0	2	2	24	0.037801454	0.165757282	-	ENSG00000079385(CEACAM1);ENSG00000196562(SULF2)
GO:0090103	BP	cochlea morphogenesis	0	2	2	24	0.037801454	0.165757282	-	ENSG00000074047(GLI2);ENSG00000125398(SOX9)
GO:1903055	BP	positive regulation of extracellular matrix organization	0	2	2	24	0.037801454	0.165757282	-	ENSG00000102760(RGCC);ENSG00000125398(SOX9)
GO:0001823	BP	mesonephros development	0	4	4	98	0.037813063	0.165757282	-	ENSG00000125398(SOX9);ENSG00000145147(SLIT2);ENSG00000164056(SPRY1);ENSG00000183691(NOG)
GO:0046928	BP	regulation of neurotransmitter secretion	2	2	4	98	0.037813063	0.165757282	ENSG00000128271(ADORA2A);ENSG00000185345(PRKN)	ENSG00000067715(SYT1);ENSG00000126583(PRKCG)
GO:0031348	BP	negative regulation of defense response	2	7	9	350	0.037825936	0.165757282	ENSG00000128271(ADORA2A);ENSG00000135973(GPR45)	ENSG00000079385(CEACAM1);ENSG00000103313(MEFV);ENSG00000132329(RAMP1);ENSG00000154175(ABI3BP);ENSG00000163485(ADORA1);ENSG00000173432(SAA1);ENSG00000179776(CDH5)
GO:0020037	MF	heme binding	2	3	5	143	0.038014209	0.207819087	ENSG00000100292(HMOX1);ENSG00000244734(HBB)	ENSG00000130508(PXDN);ENSG00000131203(IDO1);ENSG00000137869(CYP19A1)
GO:0005811	CC	lipid droplet	1	3	4	96	0.038026458	0.190481722	ENSG00000160285(LSS)	ENSG00000013297(CLDN11);ENSG00000105974(CAV1);ENSG00000170786(SDR16C5)
GO:0000430	BP	regulation of transcription from RNA polymerase II promoter by glucose	0	1	1	3	0.038119973	0.165757282	-	ENSG00000125798(FOXA2)
GO:0000432	BP	positive regulation of transcription from RNA polymerase II promoter by glucose	0	1	1	3	0.038119973	0.165757282	-	ENSG00000125798(FOXA2)
GO:0001550	BP	ovarian cumulus expansion	0	1	1	3	0.038119973	0.165757282	-	ENSG00000163661(PTX3)
GO:0002538	BP	arachidonic acid metabolite production involved in inflammatory response	0	1	1	3	0.038119973	0.165757282	-	ENSG00000132965(ALOX5AP)
GO:0002540	BP	leukotriene production involved in inflammatory response	0	1	1	3	0.038119973	0.165757282	-	ENSG00000132965(ALOX5AP)
GO:0002541	BP	activation of plasma proteins involved in acute inflammatory response	0	1	1	3	0.038119973	0.165757282	-	ENSG00000117525(F3)
GO:0002581	BP	negative regulation of antigen processing and presentation of peptide or polysaccharide antigen via MHC class II	0	1	1	3	0.038119973	0.165757282	-	ENSG00000241106(HLA-DOB)
GO:0003199	BP	endocardial cushion to mesenchymal transition involved in heart valve formation	0	1	1	3	0.038119973	0.165757282	-	ENSG00000169242(EFNA1)
GO:0003430	BP	growth plate cartilage chondrocyte growth	0	1	1	3	0.038119973	0.165757282	-	ENSG00000125398(SOX9)
GO:0007538	BP	primary sex determination	0	1	1	3	0.038119973	0.165757282	-	ENSG00000125398(SOX9)
GO:0009436	BP	glyoxylate catabolic process	0	1	1	3	0.038119973	0.165757282	-	ENSG00000113492(AGXT2)
GO:0010650	BP	positive regulation of cell communication by electrical coupling	0	1	1	3	0.038119973	0.165757282	-	ENSG00000151150(ANK3)
GO:0010983	BP	positive regulation of high-density lipoprotein particle clearance	1	0	1	3	0.038119973	0.165757282	ENSG00000101670(LIPG)	-
GO:0014055	BP	acetylcholine secretion, neurotransmission	1	0	1	3	0.038119973	0.165757282	ENSG00000128271(ADORA2A)	-
GO:0014056	BP	regulation of acetylcholine secretion, neurotransmission	1	0	1	3	0.038119973	0.165757282	ENSG00000128271(ADORA2A)	-
GO:0021524	BP	visceral motor neuron differentiation	0	1	1	3	0.038119973	0.165757282	-	ENSG00000164532(TBX20)
GO:0021775	BP	smoothened signaling pathway involved in ventral spinal cord interneuron specification	0	1	1	3	0.038119973	0.165757282	-	ENSG00000074047(GLI2)
GO:0021776	BP	smoothened signaling pathway involved in spinal cord motor neuron cell fate specification	0	1	1	3	0.038119973	0.165757282	-	ENSG00000074047(GLI2)
GO:0021965	BP	spinal cord ventral commissure morphogenesis	0	1	1	3	0.038119973	0.165757282	-	ENSG00000074047(GLI2)
GO:0030185	BP	nitric oxide transport	1	0	1	3	0.038119973	0.165757282	ENSG00000244734(HBB)	-
GO:0031632	BP	positive regulation of synaptic vesicle fusion to presynaptic active zone membrane	0	1	1	3	0.038119973	0.165757282	-	ENSG00000067715(SYT1)
GO:0032290	BP	peripheral nervous system myelin formation	0	1	1	3	0.038119973	0.165757282	-	ENSG00000132470(ITGB4)
GO:0032425	BP	positive regulation of mismatch repair	0	1	1	3	0.038119973	0.165757282	-	ENSG00000126583(PRKCG)
GO:0033076	BP	isoquinoline alkaloid metabolic process	0	1	1	3	0.038119973	0.165757282	-	ENSG00000180176(TH)
GO:0033484	BP	nitric oxide homeostasis	0	1	1	3	0.038119973	0.165757282	-	ENSG00000105974(CAV1)
GO:0034059	BP	response to anoxia	0	1	1	3	0.038119973	0.165757282	-	ENSG00000180914(OXTR)
GO:0034242	BP	negative regulation of syncytium formation by plasma membrane fusion	0	1	1	3	0.038119973	0.165757282	-	ENSG00000169245(CXCL10)
GO:0035691	BP	macrophage migration inhibitory factor signaling pathway	0	1	1	3	0.038119973	0.165757282	-	ENSG00000154188(ANGPT1)
GO:0035938	BP	estradiol secretion	0	1	1	3	0.038119973	0.165757282	-	ENSG00000137869(CYP19A1)
GO:0042214	BP	terpene metabolic process	0	1	1	3	0.038119973	0.165757282	-	ENSG00000180176(TH)
GO:0042414	BP	epinephrine metabolic process	0	1	1	3	0.038119973	0.165757282	-	ENSG00000180176(TH)
GO:0043316	BP	cytotoxic T cell degranulation	0	1	1	3	0.038119973	0.165757282	-	ENSG00000079385(CEACAM1)
GO:0044868	BP	modulation by host of viral molecular function	0	1	1	3	0.038119973	0.165757282	-	ENSG00000163661(PTX3)
GO:0045726	BP	positive regulation of integrin biosynthetic process	0	1	1	3	0.038119973	0.165757282	-	ENSG00000007952(NOX1)
GO:0046882	BP	negative regulation of follicle-stimulating hormone secretion	0	1	1	3	0.038119973	0.165757282	-	ENSG00000163083(INHBB)
GO:0048165	BP	fused antrum stage	0	1	1	3	0.038119973	0.165757282	-	ENSG00000163661(PTX3)
GO:0048369	BP	lateral mesoderm morphogenesis	0	1	1	3	0.038119973	0.165757282	-	ENSG00000164532(TBX20)
GO:0048370	BP	lateral mesoderm formation	0	1	1	3	0.038119973	0.165757282	-	ENSG00000164532(TBX20)
GO:0052199	BP	negative regulation of catalytic activity in other organism involved in symbiotic interaction	0	1	1	3	0.038119973	0.165757282	-	ENSG00000163661(PTX3)
GO:0052422	BP	modulation by host of symbiont catalytic activity	0	1	1	3	0.038119973	0.165757282	-	ENSG00000163661(PTX3)
GO:0060168	BP	positive regulation of adenosine receptor signaling pathway	0	1	1	3	0.038119973	0.165757282	-	ENSG00000103154(NECAB2)
GO:0060278	BP	regulation of ovulation	0	1	1	3	0.038119973	0.165757282	-	ENSG00000163083(INHBB)
GO:0060375	BP	regulation of mast cell differentiation	0	1	1	3	0.038119973	0.165757282	-	ENSG00000162367(TAL1)
GO:0060447	BP	bud outgrowth involved in lung branching	0	1	1	3	0.038119973	0.165757282	-	ENSG00000041982(TNC)
GO:0060935	BP	cardiac fibroblast cell differentiation	0	1	1	3	0.038119973	0.165757282	-	ENSG00000164056(SPRY1)
GO:0060936	BP	cardiac fibroblast cell development	0	1	1	3	0.038119973	0.165757282	-	ENSG00000164056(SPRY1)
GO:0060938	BP	epicardium-derived cardiac fibroblast cell differentiation	0	1	1	3	0.038119973	0.165757282	-	ENSG00000164056(SPRY1)
GO:0060939	BP	epicardium-derived cardiac fibroblast cell development	0	1	1	3	0.038119973	0.165757282	-	ENSG00000164056(SPRY1)
GO:0061364	BP	apoptotic process involved in luteolysis	0	1	1	3	0.038119973	0.165757282	-	ENSG00000145147(SLIT2)
GO:0070667	BP	negative regulation of mast cell proliferation	0	1	1	3	0.038119973	0.165757282	-	ENSG00000136573(BLK)
GO:0070949	BP	regulation of neutrophil mediated killing of symbiont cell	0	1	1	3	0.038119973	0.165757282	-	ENSG00000124875(CXCL6)
GO:0071400	BP	cellular response to oleic acid	0	1	1	3	0.038119973	0.165757282	-	ENSG00000130707(ASS1)
GO:0071623	BP	negative regulation of granulocyte chemotaxis	0	1	1	3	0.038119973	0.165757282	-	ENSG00000145147(SLIT2)
GO:0071641	BP	negative regulation of macrophage inflammatory protein 1 alpha production	0	1	1	3	0.038119973	0.165757282	-	ENSG00000103313(MEFV)
GO:0072034	BP	renal vesicle induction	0	1	1	3	0.038119973	0.165757282	-	ENSG00000125398(SOX9)
GO:0072190	BP	ureter urothelium development	0	1	1	3	0.038119973	0.165757282	-	ENSG00000125398(SOX9)
GO:0090024	BP	negative regulation of neutrophil chemotaxis	0	1	1	3	0.038119973	0.165757282	-	ENSG00000145147(SLIT2)
GO:0090076	BP	relaxation of skeletal muscle	0	1	1	3	0.038119973	0.165757282	-	ENSG00000123700(KCNJ2)
GO:0097213	BP	regulation of lysosomal membrane permeability	0	1	1	3	0.038119973	0.165757282	-	ENSG00000162511(LAPTM5)
GO:0097477	BP	lateral motor column neuron migration	0	1	1	3	0.038119973	0.165757282	-	ENSG00000189056(RELN)
GO:0099074	BP	mitochondrion to lysosome transport	1	0	1	3	0.038119973	0.165757282	ENSG00000185345(PRKN)	-
GO:0099075	BP	mitochondrion-derived vesicle mediated transport	1	0	1	3	0.038119973	0.165757282	ENSG00000185345(PRKN)	-
GO:0099502	BP	calcium-dependent activation of synaptic vesicle fusion	0	1	1	3	0.038119973	0.165757282	-	ENSG00000067715(SYT1)
GO:0110025	BP	DNA strand resection involved in replication fork processing	1	0	1	3	0.038119973	0.165757282	ENSG00000138311(ZNF365)	-
GO:1900453	BP	negative regulation of long-term synaptic depression	0	1	1	3	0.038119973	0.165757282	-	ENSG00000163485(ADORA1)
GO:1901143	BP	insulin catabolic process	0	1	1	3	0.038119973	0.165757282	-	ENSG00000079385(CEACAM1)
GO:1901624	BP	negative regulation of lymphocyte chemotaxis	0	1	1	3	0.038119973	0.165757282	-	ENSG00000117115(PADI2)
GO:1903233	BP	regulation of calcium ion-dependent exocytosis of neurotransmitter	0	1	1	3	0.038119973	0.165757282	-	ENSG00000067715(SYT1)
GO:1903385	BP	regulation of homophilic cell adhesion	0	1	1	3	0.038119973	0.165757282	-	ENSG00000079385(CEACAM1)
GO:1904048	BP	regulation of spontaneous neurotransmitter secretion	1	0	1	3	0.038119973	0.165757282	ENSG00000185345(PRKN)	-
GO:1904235	BP	regulation of substrate-dependent cell migration, cell attachment to substrate	0	1	1	3	0.038119973	0.165757282	-	ENSG00000115414(FN1)
GO:1904237	BP	positive regulation of substrate-dependent cell migration, cell attachment to substrate	0	1	1	3	0.038119973	0.165757282	-	ENSG00000115414(FN1)
GO:1904694	BP	negative regulation of vascular smooth muscle contraction	0	1	1	3	0.038119973	0.165757282	-	ENSG00000128512(DOCK4)
GO:1990408	BP	calcitonin gene-related peptide receptor signaling pathway	0	1	1	3	0.038119973	0.165757282	-	ENSG00000132329(RAMP1)
GO:1990911	BP	response to psychosocial stress	0	1	1	3	0.038119973	0.165757282	-	ENSG00000126583(PRKCG)
GO:2000286	BP	receptor internalization involved in canonical Wnt signaling pathway	0	1	1	3	0.038119973	0.165757282	-	ENSG00000105974(CAV1)
GO:2000446	BP	regulation of macrophage migration inhibitory factor signaling pathway	0	1	1	3	0.038119973	0.165757282	-	ENSG00000154188(ANGPT1)
GO:2000864	BP	regulation of estradiol secretion	0	1	1	3	0.038119973	0.165757282	-	ENSG00000137869(CYP19A1)
GO:0048015	BP	phosphatidylinositol-mediated signaling	0	6	6	192	0.038176171	0.165757282	-	ENSG00000079385(CEACAM1);ENSG00000115414(FN1);ENSG00000125398(SOX9);ENSG00000154188(ANGPT1);ENSG00000189056(RELN);ENSG00000215182(MUC5AC)
GO:1903034	BP	regulation of response to wounding	0	6	6	192	0.038176171	0.165757282	-	ENSG00000079385(CEACAM1);ENSG00000105974(CAV1);ENSG00000117525(F3);ENSG00000125798(FOXA2);ENSG00000136573(BLK);ENSG00000154175(ABI3BP)
GO:0051402	BP	neuron apoptotic process	4	3	7	243	0.038179001	0.165757282	ENSG00000100292(HMOX1);ENSG00000107859(PITX3);ENSG00000128271(ADORA2A);ENSG00000185345(PRKN)	ENSG00000126583(PRKCG);ENSG00000154188(ANGPT1);ENSG00000164362(TERT)
GO:0000254	MF	C-4 methylsterol oxidase activity	0	1	1	3	0.038202038	0.207819087	-	ENSG00000138135(CH25H)
GO:0001621	MF	G protein-coupled ADP receptor activity	0	1	1	3	0.038202038	0.207819087	-	ENSG00000171631(P2RY6)
GO:0004031	MF	aldehyde oxidase activity	0	1	1	3	0.038202038	0.207819087	-	ENSG00000138356(AOX1)
GO:0004117	MF	calmodulin-dependent cyclic-nucleotide phosphodiesterase activity	0	1	1	3	0.038202038	0.207819087	-	ENSG00000154678(PDE1C)
GO:0004833	MF	tryptophan 2,3-dioxygenase activity	0	1	1	3	0.038202038	0.207819087	-	ENSG00000131203(IDO1)
GO:0005094	MF	Rho GDP-dissociation inhibitor activity	0	1	1	3	0.038202038	0.207819087	-	ENSG00000111348(ARHGDIB)
GO:0005157	MF	macrophage colony-stimulating factor receptor binding	0	1	1	3	0.038202038	0.207819087	-	ENSG00000157368(IL34)
GO:0016623	MF	oxidoreductase activity, acting on the aldehyde or oxo group of donors, oxygen as acceptor	0	1	1	3	0.038202038	0.207819087	-	ENSG00000138356(AOX1)
GO:0030348	MF	syntaxin-3 binding	0	1	1	3	0.038202038	0.207819087	-	ENSG00000067715(SYT1)
GO:0032795	MF	heterotrimeric G-protein binding	0	1	1	3	0.038202038	0.207819087	-	ENSG00000163485(ADORA1)
GO:0048101	MF	calcium- and calmodulin-regulated 3',5'-cyclic-GMP phosphodiesterase activity	0	1	1	3	0.038202038	0.207819087	-	ENSG00000154678(PDE1C)
GO:0071553	MF	G protein-coupled pyrimidinergic nucleotide receptor activity	0	1	1	3	0.038202038	0.207819087	-	ENSG00000171631(P2RY6)
GO:0102485	MF	dATP phosphohydrolase activity	0	1	1	3	0.038202038	0.207819087	-	ENSG00000188833(ENTPD8)
GO:0102486	MF	dCTP phosphohydrolase activity	0	1	1	3	0.038202038	0.207819087	-	ENSG00000188833(ENTPD8)
GO:0102487	MF	dUTP phosphohydrolase activity	0	1	1	3	0.038202038	0.207819087	-	ENSG00000188833(ENTPD8)
GO:0102488	MF	dTTP phosphohydrolase activity	0	1	1	3	0.038202038	0.207819087	-	ENSG00000188833(ENTPD8)
GO:0102489	MF	GTP phosphohydrolase activity	0	1	1	3	0.038202038	0.207819087	-	ENSG00000188833(ENTPD8)
GO:0102490	MF	8-oxo-dGTP phosphohydrolase activity	0	1	1	3	0.038202038	0.207819087	-	ENSG00000188833(ENTPD8)
GO:0102491	MF	dGTP phosphohydrolase activity	0	1	1	3	0.038202038	0.207819087	-	ENSG00000188833(ENTPD8)
GO:0106130	MF	purine phosphoribosyltransferase activity	0	1	1	3	0.038202038	0.207819087	-	ENSG00000099256(PRTFDC1)
GO:0106235	MF	ceramide-1-phosphate phosphatase activity	0	1	1	3	0.038202038	0.207819087	-	ENSG00000141934(PLPP2)
GO:1990444	MF	F-box domain binding	1	0	1	3	0.038202038	0.207819087	ENSG00000185345(PRKN)	-
GO:0009719	BP	response to endogenous stimulus	4	27	31	1736	0.038202703	0.165757282	ENSG00000106031(HOXA13);ENSG00000107859(PITX3);ENSG00000135253(KCP);ENSG00000185345(PRKN)	ENSG00000041982(TNC);ENSG00000079215(SLC1A3);ENSG00000079385(CEACAM1);ENSG00000095637(SORBS1);ENSG00000105974(CAV1);ENSG00000117115(PADI2);ENSG00000121858(TNFSF10);ENSG00000125398(SOX9);ENSG00000130707(ASS1);ENSG00000132329(RAMP1);ENSG00000134363(FST);ENSG00000137440(FGFBP1);ENSG00000137869(CYP19A1);ENSG00000145147(SLIT2);ENSG00000146678(IGFBP1);ENSG00000163083(INHBB);ENSG00000163794(UCN);ENSG000…
GO:0030036	BP	actin cytoskeleton organization	4	11	15	702	0.03831038	0.166070715	ENSG00000005108(THSD7A);ENSG00000091536(MYO15A);ENSG00000163431(LMOD1);ENSG00000185345(PRKN)	ENSG00000095637(SORBS1);ENSG00000102760(RGCC);ENSG00000111348(ARHGDIB);ENSG00000126785(RHOJ);ENSG00000126878(AIF1L);ENSG00000145147(SLIT2);ENSG00000163739(CXCL1);ENSG00000169067(ACTBL2);ENSG00000171219(CDC42BPG);ENSG00000172159(FRMD3);ENSG00000188277(C15orf62)
GO:0007189	BP	adenylate cyclase-activating G protein-coupled receptor signaling pathway	1	4	5	144	0.038652528	0.166817187	ENSG00000128271(ADORA2A)	ENSG00000132329(RAMP1);ENSG00000153292(ADGRF1);ENSG00000169245(CXCL10);ENSG00000205336(ADGRG1)
GO:0071774	BP	response to fibroblast growth factor	0	5	5	144	0.038652528	0.166817187	-	ENSG00000041982(TNC);ENSG00000137440(FGFBP1);ENSG00000164056(SPRY1);ENSG00000183691(NOG);ENSG00000196562(SULF2)
GO:0031295	BP	T cell costimulation	0	3	3	58	0.038696176	0.166817187	-	ENSG00000102524(TNFSF13B);ENSG00000105974(CAV1);ENSG00000277117(-)
GO:0042733	BP	embryonic digit morphogenesis	1	2	3	58	0.038696176	0.166817187	ENSG00000170178(HOXD12)	ENSG00000074047(GLI2);ENSG00000183691(NOG)
GO:1904705	BP	regulation of vascular smooth muscle cell proliferation	1	2	3	58	0.038696176	0.166817187	ENSG00000100292(HMOX1)	ENSG00000164362(TERT);ENSG00000171631(P2RY6)
GO:1990874	BP	vascular smooth muscle cell proliferation	1	2	3	58	0.038696176	0.166817187	ENSG00000100292(HMOX1)	ENSG00000164362(TERT);ENSG00000171631(P2RY6)
GO:0098657	BP	import into cell	3	4	7	244	0.038895427	0.167522033	ENSG00000066230(SLC9A3);ENSG00000167723(TRPV3);ENSG00000185345(PRKN)	ENSG00000079215(SLC1A3);ENSG00000123700(KCNJ2);ENSG00000153822(KCNJ16);ENSG00000162989(KCNJ3)
GO:0031379	CC	RNA-directed RNA polymerase complex	0	1	1	3	0.038971208	0.190481722	-	ENSG00000164362(TERT)
GO:0044307	CC	dendritic branch	1	0	1	3	0.038971208	0.190481722	ENSG00000166963(MAP1A)	-
GO:0060200	CC	clathrin-sculpted acetylcholine transport vesicle	0	1	1	3	0.038971208	0.190481722	-	ENSG00000067715(SYT1)
GO:0060201	CC	clathrin-sculpted acetylcholine transport vesicle membrane	0	1	1	3	0.038971208	0.190481722	-	ENSG00000067715(SYT1)
GO:0070701	CC	mucus layer	0	1	1	3	0.038971208	0.190481722	-	ENSG00000215182(MUC5AC)
GO:0097451	CC	glial limiting end-foot	0	1	1	3	0.038971208	0.190481722	-	ENSG00000205336(ADGRG1)
GO:0099073	CC	mitochondrion-derived vesicle	1	0	1	3	0.038971208	0.190481722	ENSG00000185345(PRKN)	-
GO:1901588	CC	dendritic microtubule	1	0	1	3	0.038971208	0.190481722	ENSG00000166963(MAP1A)	-
GO:1905286	CC	serine-type peptidase complex	0	1	1	3	0.038971208	0.190481722	-	ENSG00000117525(F3)
GO:1905721	CC	mitotic spindle astral microtubule end	0	1	1	3	0.038971208	0.190481722	-	ENSG00000099812(MISP)
GO:1990452	CC	Parkin-FBXW7-Cul1 ubiquitin ligase complex	1	0	1	3	0.038971208	0.190481722	ENSG00000185345(PRKN)	-
GO:0050679	BP	positive regulation of epithelial cell proliferation	1	5	6	193	0.038995905	0.167607585	ENSG00000100292(HMOX1)	ENSG00000117525(F3);ENSG00000125398(SOX9);ENSG00000137440(FGFBP1);ENSG00000182585(EPGN);ENSG00000183691(NOG)
GO:2000377	BP	regulation of reactive oxygen species metabolic process	2	4	6	193	0.038995905	0.167607585	ENSG00000185345(PRKN);ENSG00000244734(HBB)	ENSG00000105974(CAV1);ENSG00000113492(AGXT2);ENSG00000130707(ASS1);ENSG00000163661(PTX3)
GO:0007631	BP	feeding behavior	1	3	4	99	0.039022594	0.167607585	ENSG00000128271(ADORA2A)	ENSG00000163794(UCN);ENSG00000180176(TH);ENSG00000180914(OXTR)
GO:0097367	MF	carbohydrate derivative binding	4	35	39	2279	0.03927215	0.21113499	ENSG00000091536(MYO15A);ENSG00000101670(LIPG);ENSG00000172508(CARNS1);ENSG00000179869(ABCA13)	ENSG00000041982(TNC);ENSG00000058085(LAMC2);ENSG00000058404(CAMK2B);ENSG00000064270(ATP2C2);ENSG00000075886(TUBA3D);ENSG00000104140(RHOV);ENSG00000108551(RASD1);ENSG00000115414(FN1);ENSG00000116574(RHOU);ENSG00000118515(SGK1);ENSG00000124875(CXCL6);ENSG00000126583(PRKCG);ENSG00000126785(RHOJ);ENSG00000130707(ASS1);ENSG00000134363(FST);ENSG00000136573(BLK);ENSG00000136883(KIF12);ENSG00000137440(FG…
GO:0010628	BP	positive regulation of gene expression	5	36	41	2425	0.039355776	0.168883853	ENSG00000100292(HMOX1);ENSG00000106031(HOXA13);ENSG00000107859(PITX3);ENSG00000136688(IL36G);ENSG00000185345(PRKN)	ENSG00000007952(NOX1);ENSG00000007968(E2F2);ENSG00000008517(IL32);ENSG00000023445(BIRC3);ENSG00000041982(TNC);ENSG00000074047(GLI2);ENSG00000102760(RGCC);ENSG00000105974(CAV1);ENSG00000106952(TNFSF8);ENSG00000115008(IL1A);ENSG00000115414(FN1);ENSG00000117115(PADI2);ENSG00000117525(F3);ENSG00000125398(SOX9);ENSG00000125798(FOXA2);ENSG00000127124(HIVEP3);ENSG00000130173(ANGPTL8);ENSG00000135373(EHF…
GO:0002790	BP	peptide secretion	2	8	10	409	0.039472785	0.169230987	ENSG00000128271(ADORA2A);ENSG00000185345(PRKN)	ENSG00000104783(KCNN4);ENSG00000115008(IL1A);ENSG00000125798(FOXA2);ENSG00000136573(BLK);ENSG00000163083(INHBB);ENSG00000163485(ADORA1);ENSG00000163794(UCN);ENSG00000173432(SAA1)
GO:0022857	MF	transmembrane transporter activity	5	16	21	1079	0.03958905	0.21113499	ENSG00000066230(SLC9A3);ENSG00000104888(SLC17A7);ENSG00000144671(SLC22A14);ENSG00000167723(TRPV3);ENSG00000179869(ABCA13)	ENSG00000007952(NOX1);ENSG00000064270(ATP2C2);ENSG00000079215(SLC1A3);ENSG00000079385(CEACAM1);ENSG00000104783(KCNN4);ENSG00000113946(CLDN16);ENSG00000123700(KCNJ2);ENSG00000144285(SCN1A);ENSG00000147606(SLC26A7);ENSG00000149403(GRIK4);ENSG00000153822(KCNJ16);ENSG00000154262(ABCA6);ENSG00000154263(ABCA10);ENSG00000162989(KCNJ3);ENSG00000165474(GJB2);ENSG00000180638(SLC47A2)
GO:0120025	CC	plasma membrane bounded cell projection	9	30	39	2234	0.039660571	0.191893064	ENSG00000066230(SLC9A3);ENSG00000091536(MYO15A);ENSG00000104888(SLC17A7);ENSG00000124772(CPNE5);ENSG00000128271(ADORA2A);ENSG00000144671(SLC22A14);ENSG00000166963(MAP1A);ENSG00000185345(PRKN);ENSG00000214866(DCDC2C)	ENSG00000013297(CLDN11);ENSG00000058404(CAMK2B);ENSG00000067715(SYT1);ENSG00000068831(RASGRP2);ENSG00000074047(GLI2);ENSG00000079215(SLC1A3);ENSG00000079385(CEACAM1);ENSG00000103154(NECAB2);ENSG00000103313(MEFV);ENSG00000104783(KCNN4);ENSG00000105974(CAV1);ENSG00000123700(KCNJ2);ENSG00000126583(PRKCG);ENSG00000126878(AIF1L);ENSG00000128512(DOCK4);ENSG00000130707(ASS1);ENSG00000144285(SCN1A);ENSG0…
GO:0007565	BP	female pregnancy	0	6	6	194	0.03982678	0.17059259	-	ENSG00000111348(ARHGDIB);ENSG00000131203(IDO1);ENSG00000132470(ITGB4);ENSG00000163794(UCN);ENSG00000165474(GJB2);ENSG00000180914(OXTR)
GO:0051338	BP	regulation of transferase activity	2	18	20	1019	0.039930181	0.170879294	ENSG00000128271(ADORA2A);ENSG00000185345(PRKN)	ENSG00000079385(CEACAM1);ENSG00000102760(RGCC);ENSG00000105974(CAV1);ENSG00000125798(FOXA2);ENSG00000154188(ANGPT1);ENSG00000155792(DEPTOR);ENSG00000157368(IL34);ENSG00000163362(INAVA);ENSG00000163485(ADORA1);ENSG00000163794(UCN);ENSG00000164056(SPRY1);ENSG00000169242(EFNA1);ENSG00000169245(CXCL10);ENSG00000173432(SAA1);ENSG00000175920(DOK7);ENSG00000178690(DYNAP);ENSG00000182585(EPGN);ENSG000001…
GO:0099512	CC	supramolecular fiber	4	16	20	996	0.040074509	0.191956897	ENSG00000128271(ADORA2A);ENSG00000163431(LMOD1);ENSG00000166963(MAP1A);ENSG00000214866(DCDC2C)	ENSG00000013297(CLDN11);ENSG00000075886(TUBA3D);ENSG00000099812(MISP);ENSG00000103313(MEFV);ENSG00000118898(PPL);ENSG00000126878(AIF1L);ENSG00000136883(KIF12);ENSG00000144285(SCN1A);ENSG00000147573(TRIM55);ENSG00000151150(ANK3);ENSG00000167767(KRT80);ENSG00000169067(ACTBL2);ENSG00000170442(KRT86);ENSG00000173432(SAA1);ENSG00000176771(NCKAP5);ENSG00000205426(KRT81)
GO:0002252	BP	immune effector process	4	19	23	1213	0.040126803	0.171564051	ENSG00000100292(HMOX1);ENSG00000179869(ABCA13);ENSG00000204386(NEU1);ENSG00000244734(HBB)	ENSG00000023445(BIRC3);ENSG00000079385(CEACAM1);ENSG00000086730(LAT2);ENSG00000102760(RGCC);ENSG00000112299(VNN1);ENSG00000117115(PADI2);ENSG00000124107(SLPI);ENSG00000124875(CXCL6);ENSG00000136573(BLK);ENSG00000137959(IFI44L);ENSG00000146094(DOK3);ENSG00000154188(ANGPT1);ENSG00000162511(LAPTM5);ENSG00000163362(INAVA);ENSG00000163661(PTX3);ENSG00000163739(CXCL1);ENSG00000169245(CXCL10);ENSG000001…
GO:0001836	BP	release of cytochrome c from mitochondria	2	1	3	59	0.040394392	0.171923814	ENSG00000135116(HRK);ENSG00000185345(PRKN)	ENSG00000121858(TNFSF10)
GO:0032374	BP	regulation of cholesterol transport	2	1	3	59	0.040394392	0.171923814	ENSG00000101670(LIPG);ENSG00000179869(ABCA13)	ENSG00000105974(CAV1)
GO:0032615	BP	interleukin-12 production	0	3	3	59	0.040394392	0.171923814	-	ENSG00000103313(MEFV);ENSG00000162511(LAPTM5);ENSG00000227507(LTB)
GO:0032655	BP	regulation of interleukin-12 production	0	3	3	59	0.040394392	0.171923814	-	ENSG00000103313(MEFV);ENSG00000162511(LAPTM5);ENSG00000227507(LTB)
GO:0032768	BP	regulation of monooxygenase activity	0	3	3	59	0.040394392	0.171923814	-	ENSG00000105974(CAV1);ENSG00000115008(IL1A);ENSG00000164362(TERT)
GO:0002719	BP	negative regulation of cytokine production involved in immune response	1	1	2	25	0.040747132	0.172641103	ENSG00000100292(HMOX1)	ENSG00000154188(ANGPT1)
GO:0015874	BP	norepinephrine transport	1	1	2	25	0.040747132	0.172641103	ENSG00000128271(ADORA2A)	ENSG00000180914(OXTR)
GO:0032104	BP	regulation of response to extracellular stimulus	0	2	2	25	0.040747132	0.172641103	-	ENSG00000126583(PRKCG);ENSG00000163794(UCN)
GO:0032107	BP	regulation of response to nutrient levels	0	2	2	25	0.040747132	0.172641103	-	ENSG00000126583(PRKCG);ENSG00000163794(UCN)
GO:0061217	BP	regulation of mesonephros development	0	2	2	25	0.040747132	0.172641103	-	ENSG00000125398(SOX9);ENSG00000183691(NOG)
GO:0023023	MF	MHC protein complex binding	0	2	2	25	0.040912856	0.21113499	-	ENSG00000205809(KLRC2);ENSG00000241106(HLA-DOB)
GO:0015081	MF	sodium ion transmembrane transporter activity	2	3	5	146	0.040971463	0.21113499	ENSG00000066230(SLC9A3);ENSG00000104888(SLC17A7)	ENSG00000079215(SLC1A3);ENSG00000144285(SCN1A);ENSG00000149403(GRIK4)
GO:0016358	BP	dendrite development	3	4	7	247	0.041097458	0.173811089	ENSG00000138311(ZNF365);ENSG00000166963(MAP1A);ENSG00000241697(TMEFF1)	ENSG00000058085(LAMC2);ENSG00000058404(CAMK2B);ENSG00000169242(EFNA1);ENSG00000189056(RELN)
GO:1903320	BP	regulation of protein modification by small protein conjugation or removal	1	6	7	247	0.041097458	0.173811089	ENSG00000185345(PRKN)	ENSG00000023445(BIRC3);ENSG00000105974(CAV1);ENSG00000126583(PRKCG);ENSG00000154188(ANGPT1);ENSG00000162511(LAPTM5);ENSG00000163362(INAVA)
GO:0070997	BP	neuron death	4	5	9	356	0.04139412	0.174907888	ENSG00000100292(HMOX1);ENSG00000107859(PITX3);ENSG00000128271(ADORA2A);ENSG00000185345(PRKN)	ENSG00000126583(PRKCG);ENSG00000154188(ANGPT1);ENSG00000163485(ADORA1);ENSG00000163794(UCN);ENSG00000164362(TERT)
GO:0007044	BP	cell-substrate junction assembly	0	4	4	101	0.041507475	0.174975291	-	ENSG00000058085(LAMC2);ENSG00000095637(SORBS1);ENSG00000115414(FN1);ENSG00000132470(ITGB4)
GO:0031341	BP	regulation of cell killing	0	4	4	101	0.041507475	0.174975291	-	ENSG00000007952(NOX1);ENSG00000079385(CEACAM1);ENSG00000124875(CXCL6);ENSG00000205809(KLRC2)
GO:0048017	BP	inositol lipid-mediated signaling	0	6	6	196	0.041522092	0.174975291	-	ENSG00000079385(CEACAM1);ENSG00000115414(FN1);ENSG00000125398(SOX9);ENSG00000154188(ANGPT1);ENSG00000189056(RELN);ENSG00000215182(MUC5AC)
GO:0007612	BP	learning	2	3	5	147	0.041632775	0.175284083	ENSG00000166963(MAP1A);ENSG00000185345(PRKN)	ENSG00000163794(UCN);ENSG00000180176(TH);ENSG00000189056(RELN)
GO:0007178	BP	transmembrane receptor protein serine/threonine kinase signaling pathway	2	7	9	357	0.042010217	0.176583377	ENSG00000106031(HOXA13);ENSG00000135253(KCP)	ENSG00000105974(CAV1);ENSG00000134363(FST);ENSG00000163083(INHBB);ENSG00000164056(SPRY1);ENSG00000164532(TBX20);ENSG00000179776(CDH5);ENSG00000183691(NOG)
GO:0055085	BP	transmembrane transport	5	24	29	1616	0.042025101	0.176583377	ENSG00000066230(SLC9A3);ENSG00000104888(SLC17A7);ENSG00000144671(SLC22A14);ENSG00000167723(TRPV3);ENSG00000179869(ABCA13)	ENSG00000007952(NOX1);ENSG00000058404(CAMK2B);ENSG00000064270(ATP2C2);ENSG00000079215(SLC1A3);ENSG00000095637(SORBS1);ENSG00000104783(KCNN4);ENSG00000105974(CAV1);ENSG00000113946(CLDN16);ENSG00000118515(SGK1);ENSG00000123700(KCNJ2);ENSG00000144285(SCN1A);ENSG00000147606(SLC26A7);ENSG00000149403(GRIK4);ENSG00000151150(ANK3);ENSG00000153822(KCNJ16);ENSG00000154262(ABCA6);ENSG00000154263(ABCA10);ENS…
GO:0010803	BP	regulation of tumor necrosis factor-mediated signaling pathway	1	2	3	60	0.042129794	0.176583377	ENSG00000185345(PRKN)	ENSG00000023445(BIRC3);ENSG00000162511(LAPTM5)
GO:0031294	BP	lymphocyte costimulation	0	3	3	60	0.042129794	0.176583377	-	ENSG00000102524(TNFSF13B);ENSG00000105974(CAV1);ENSG00000277117(-)
GO:0032371	BP	regulation of sterol transport	2	1	3	60	0.042129794	0.176583377	ENSG00000101670(LIPG);ENSG00000179869(ABCA13)	ENSG00000105974(CAV1)
GO:0043005	CC	neuron projection	6	20	26	1384	0.042234901	0.200302152	ENSG00000091536(MYO15A);ENSG00000104888(SLC17A7);ENSG00000124772(CPNE5);ENSG00000128271(ADORA2A);ENSG00000166963(MAP1A);ENSG00000185345(PRKN)	ENSG00000013297(CLDN11);ENSG00000058404(CAMK2B);ENSG00000067715(SYT1);ENSG00000068831(RASGRP2);ENSG00000079215(SLC1A3);ENSG00000103154(NECAB2);ENSG00000104783(KCNN4);ENSG00000123700(KCNJ2);ENSG00000126583(PRKCG);ENSG00000128512(DOCK4);ENSG00000130707(ASS1);ENSG00000144285(SCN1A);ENSG00000151150(ANK3);ENSG00000163485(ADORA1);ENSG00000163794(UCN);ENSG00000169067(ACTBL2);ENSG00000180176(TH);ENSG0000…
GO:0042327	BP	positive regulation of phosphorylation	0	21	21	1090	0.042272611	0.177023643	-	ENSG00000007952(NOX1);ENSG00000102760(RGCC);ENSG00000103154(NECAB2);ENSG00000105974(CAV1);ENSG00000125398(SOX9);ENSG00000154188(ANGPT1);ENSG00000155066(PROM2);ENSG00000157368(IL34);ENSG00000162511(LAPTM5);ENSG00000162892(IL24);ENSG00000163083(INHBB);ENSG00000163362(INAVA);ENSG00000163485(ADORA1);ENSG00000163794(UCN);ENSG00000169242(EFNA1);ENSG00000171631(P2RY6);ENSG00000173432(SAA1);ENSG000001759…
GO:0016597	MF	amino acid binding	0	3	3	60	0.042369725	0.21113499	-	ENSG00000079215(SLC1A3);ENSG00000130707(ASS1);ENSG00000180176(TH)
GO:0065007	BP	biological regulation	33	139	172	12427	0.042536645	0.1778752	ENSG00000066230(SLC9A3);ENSG00000081059(TCF7);ENSG00000100292(HMOX1);ENSG00000101670(LIPG);ENSG00000103316(CRYM);ENSG00000104888(SLC17A7);ENSG00000106031(HOXA13);ENSG00000107859(PITX3);ENSG00000124772(CPNE5);ENSG00000128271(ADORA2A);ENSG00000131242(RAB11FIP4);ENSG00000135116(HRK);ENSG00000135253(KCP);ENSG00000135973(GPR45);ENSG00000136688(IL36G);ENSG00000136695(IL36RN);ENSG00000138311(ZNF365);ENS…	ENSG00000007952(NOX1);ENSG00000007968(E2F2);ENSG00000008517(IL32);ENSG00000023445(BIRC3);ENSG00000041982(TNC);ENSG00000049249(TNFRSF9);ENSG00000058085(LAMC2);ENSG00000058404(CAMK2B);ENSG00000064270(ATP2C2);ENSG00000067715(SYT1);ENSG00000068831(RASGRP2);ENSG00000074047(GLI2);ENSG00000079215(SLC1A3);ENSG00000079385(CEACAM1);ENSG00000086730(LAT2);ENSG00000095637(SORBS1);ENSG00000099812(MISP);ENSG000…
GO:0045860	BP	positive regulation of protein kinase activity	0	12	12	531	0.042551878	0.1778752	-	ENSG00000102760(RGCC);ENSG00000154188(ANGPT1);ENSG00000157368(IL34);ENSG00000163362(INAVA);ENSG00000163485(ADORA1);ENSG00000163794(UCN);ENSG00000169242(EFNA1);ENSG00000173432(SAA1);ENSG00000175920(DOK7);ENSG00000178690(DYNAP);ENSG00000182585(EPGN);ENSG00000189056(RELN)
GO:0003007	BP	heart morphogenesis	0	7	7	249	0.042609742	0.177958332	-	ENSG00000125398(SOX9);ENSG00000145147(SLIT2);ENSG00000164056(SPRY1);ENSG00000164532(TBX20);ENSG00000169242(EFNA1);ENSG00000180176(TH);ENSG00000183691(NOG)
GO:0010634	BP	positive regulation of epithelial cell migration	1	4	5	148	0.04265625	0.177993935	ENSG00000100292(HMOX1)	ENSG00000125398(SOX9);ENSG00000126785(RHOJ);ENSG00000137440(FGFBP1);ENSG00000154188(ANGPT1)
GO:0060996	BP	dendritic spine development	1	3	4	102	0.042782831	0.178204752	ENSG00000138311(ZNF365)	ENSG00000058404(CAMK2B);ENSG00000169242(EFNA1);ENSG00000189056(RELN)
GO:1905954	BP	positive regulation of lipid localization	2	2	4	102	0.042782831	0.178204752	ENSG00000101670(LIPG);ENSG00000179869(ABCA13)	ENSG00000105974(CAV1);ENSG00000137869(CYP19A1)
GO:0019220	BP	regulation of phosphate metabolic process	2	30	32	1824	0.043574948	0.179471533	ENSG00000128271(ADORA2A);ENSG00000185345(PRKN)	ENSG00000007952(NOX1);ENSG00000079385(CEACAM1);ENSG00000102760(RGCC);ENSG00000103154(NECAB2);ENSG00000105974(CAV1);ENSG00000115414(FN1);ENSG00000125398(SOX9);ENSG00000125798(FOXA2);ENSG00000145147(SLIT2);ENSG00000154188(ANGPT1);ENSG00000155066(PROM2);ENSG00000155792(DEPTOR);ENSG00000157368(IL34);ENSG00000162511(LAPTM5);ENSG00000162892(IL24);ENSG00000163083(INHBB);ENSG00000163362(INAVA);ENSG000001…
GO:0051174	BP	regulation of phosphorus metabolic process	2	30	32	1824	0.043574948	0.179471533	ENSG00000128271(ADORA2A);ENSG00000185345(PRKN)	ENSG00000007952(NOX1);ENSG00000079385(CEACAM1);ENSG00000102760(RGCC);ENSG00000103154(NECAB2);ENSG00000105974(CAV1);ENSG00000115414(FN1);ENSG00000125398(SOX9);ENSG00000125798(FOXA2);ENSG00000145147(SLIT2);ENSG00000154188(ANGPT1);ENSG00000155066(PROM2);ENSG00000155792(DEPTOR);ENSG00000157368(IL34);ENSG00000162511(LAPTM5);ENSG00000162892(IL24);ENSG00000163083(INHBB);ENSG00000163362(INAVA);ENSG000001…
GO:0051384	BP	response to glucocorticoid	0	5	5	149	0.043694804	0.179471533	-	ENSG00000130707(ASS1);ENSG00000145147(SLIT2);ENSG00000163794(UCN);ENSG00000165474(GJB2);ENSG00000180176(TH)
GO:0010562	BP	positive regulation of phosphorus metabolic process	0	22	22	1159	0.04373939	0.179471533	-	ENSG00000007952(NOX1);ENSG00000102760(RGCC);ENSG00000103154(NECAB2);ENSG00000105974(CAV1);ENSG00000125398(SOX9);ENSG00000154188(ANGPT1);ENSG00000155066(PROM2);ENSG00000157368(IL34);ENSG00000162511(LAPTM5);ENSG00000162892(IL24);ENSG00000163083(INHBB);ENSG00000163362(INAVA);ENSG00000163485(ADORA1);ENSG00000163794(UCN);ENSG00000169242(EFNA1);ENSG00000171631(P2RY6);ENSG00000173432(SAA1);ENSG000001759…
GO:0045937	BP	positive regulation of phosphate metabolic process	0	22	22	1159	0.04373939	0.179471533	-	ENSG00000007952(NOX1);ENSG00000102760(RGCC);ENSG00000103154(NECAB2);ENSG00000105974(CAV1);ENSG00000125398(SOX9);ENSG00000154188(ANGPT1);ENSG00000155066(PROM2);ENSG00000157368(IL34);ENSG00000162511(LAPTM5);ENSG00000162892(IL24);ENSG00000163083(INHBB);ENSG00000163362(INAVA);ENSG00000163485(ADORA1);ENSG00000163794(UCN);ENSG00000169242(EFNA1);ENSG00000171631(P2RY6);ENSG00000173432(SAA1);ENSG000001759…
GO:0001573	BP	ganglioside metabolic process	1	1	2	26	0.043776347	0.179471533	ENSG00000204386(NEU1)	ENSG00000117069(ST6GALNAC5)
GO:0001672	BP	regulation of chromatin assembly or disassembly	0	2	2	26	0.043776347	0.179471533	-	ENSG00000117115(PADI2);ENSG00000162367(TAL1)
GO:0009074	BP	aromatic amino acid family catabolic process	1	1	2	26	0.043776347	0.179471533	ENSG00000172508(CARNS1)	ENSG00000131203(IDO1)
GO:0021801	BP	cerebral cortex radial glia guided migration	0	2	2	26	0.043776347	0.179471533	-	ENSG00000189056(RELN);ENSG00000205336(ADGRG1)
GO:0021952	BP	central nervous system projection neuron axonogenesis	0	2	2	26	0.043776347	0.179471533	-	ENSG00000074047(GLI2);ENSG00000145147(SLIT2)
GO:0022030	BP	telencephalon glial cell migration	0	2	2	26	0.043776347	0.179471533	-	ENSG00000189056(RELN);ENSG00000205336(ADGRG1)
GO:0032967	BP	positive regulation of collagen biosynthetic process	0	2	2	26	0.043776347	0.179471533	-	ENSG00000102760(RGCC);ENSG00000163794(UCN)
GO:0042537	BP	benzene-containing compound metabolic process	0	2	2	26	0.043776347	0.179471533	-	ENSG00000131203(IDO1);ENSG00000180176(TH)
GO:0060074	BP	synapse maturation	0	2	2	26	0.043776347	0.179471533	-	ENSG00000058404(CAMK2B);ENSG00000189056(RELN)
GO:0061082	BP	myeloid leukocyte cytokine production	1	1	2	26	0.043776347	0.179471533	ENSG00000100292(HMOX1)	ENSG00000162511(LAPTM5)
GO:0062149	BP	detection of stimulus involved in sensory perception of pain	0	2	2	26	0.043776347	0.179471533	-	ENSG00000144285(SCN1A);ENSG00000163485(ADORA1)
GO:1901380	BP	negative regulation of potassium ion transmembrane transport	0	2	2	26	0.043776347	0.179471533	-	ENSG00000105974(CAV1);ENSG00000151150(ANK3)
GO:1901623	BP	regulation of lymphocyte chemotaxis	0	2	2	26	0.043776347	0.179471533	-	ENSG00000117115(PADI2);ENSG00000169245(CXCL10)
GO:0022029	BP	telencephalon cell migration	0	3	3	61	0.04390216	0.179672945	-	ENSG00000145147(SLIT2);ENSG00000189056(RELN);ENSG00000205336(ADGRG1)
GO:0032835	BP	glomerulus development	0	3	3	61	0.04390216	0.179672945	-	ENSG00000154188(ANGPT1);ENSG00000183691(NOG);ENSG00000196562(SULF2)
GO:0016702	MF	oxidoreductase activity, acting on single donors with incorporation of molecular oxygen, incorporation of two atoms of oxygen	0	2	2	26	0.04395349	0.21113499	-	ENSG00000131203(IDO1);ENSG00000132965(ALOX5AP)
GO:0001933	BP	negative regulation of protein phosphorylation	2	8	10	417	0.044020429	0.179999764	ENSG00000128271(ADORA2A);ENSG00000185345(PRKN)	ENSG00000079385(CEACAM1);ENSG00000105974(CAV1);ENSG00000145147(SLIT2);ENSG00000154188(ANGPT1);ENSG00000155792(DEPTOR);ENSG00000164056(SPRY1);ENSG00000169242(EFNA1);ENSG00000183691(NOG)
GO:0044306	CC	neuron projection terminus	0	5	5	146	0.044036987	0.206801145	-	ENSG00000067715(SYT1);ENSG00000126583(PRKCG);ENSG00000163485(ADORA1);ENSG00000163794(UCN);ENSG00000180176(TH)
GO:0031589	BP	cell-substrate adhesion	0	9	9	361	0.044536536	0.181951356	-	ENSG00000095637(SORBS1);ENSG00000115414(FN1);ENSG00000132470(ITGB4);ENSG00000144810(COL8A1);ENSG00000154175(ABI3BP);ENSG00000154188(ANGPT1);ENSG00000169242(EFNA1);ENSG00000197467(COL13A1);ENSG00000198542(ITGBL1)
GO:0044057	BP	regulation of system process	1	12	13	595	0.044662988	0.182309024	ENSG00000128271(ADORA2A)	ENSG00000058404(CAMK2B);ENSG00000105974(CAV1);ENSG00000118515(SGK1);ENSG00000123700(KCNJ2);ENSG00000128512(DOCK4);ENSG00000162989(KCNJ3);ENSG00000163083(INHBB);ENSG00000163485(ADORA1);ENSG00000163794(UCN);ENSG00000180176(TH);ENSG00000180914(OXTR);ENSG00000189056(RELN)
GO:0001889	BP	liver development	1	4	5	150	0.04474846	0.182340245	ENSG00000100292(HMOX1)	ENSG00000079385(CEACAM1);ENSG00000125398(SOX9);ENSG00000130707(ASS1);ENSG00000196562(SULF2)
GO:0055088	BP	lipid homeostasis	1	4	5	150	0.04474846	0.182340245	ENSG00000101670(LIPG)	ENSG00000105974(CAV1);ENSG00000130173(ANGPTL8);ENSG00000144063(MALL);ENSG00000163485(ADORA1)
GO:0006810	BP	transport	18	59	77	5045	0.045158122	0.182603378	ENSG00000066230(SLC9A3);ENSG00000091536(MYO15A);ENSG00000100292(HMOX1);ENSG00000101670(LIPG);ENSG00000103316(CRYM);ENSG00000104888(SLC17A7);ENSG00000128271(ADORA2A);ENSG00000131242(RAB11FIP4);ENSG00000140297(GCNT3);ENSG00000144671(SLC22A14);ENSG00000164188(RANBP3L);ENSG00000166963(MAP1A);ENSG00000167723(TRPV3);ENSG00000179869(ABCA13);ENSG00000185345(PRKN);ENSG00000204386(NEU1);ENSG00000244734(HBB…	ENSG00000007952(NOX1);ENSG00000058404(CAMK2B);ENSG00000064270(ATP2C2);ENSG00000067715(SYT1);ENSG00000079215(SLC1A3);ENSG00000079385(CEACAM1);ENSG00000086730(LAT2);ENSG00000095637(SORBS1);ENSG00000102760(RGCC);ENSG00000103154(NECAB2);ENSG00000104140(RHOV);ENSG00000104783(KCNN4);ENSG00000105974(CAV1);ENSG00000112299(VNN1);ENSG00000113946(CLDN16);ENSG00000115008(IL1A);ENSG00000115414(FN1);ENSG000001…
GO:0044093	BP	positive regulation of molecular function	2	29	31	1762	0.045206284	0.182603378	ENSG00000164188(RANBP3L);ENSG00000185345(PRKN)	ENSG00000008517(IL32);ENSG00000068831(RASGRP2);ENSG00000102760(RGCC);ENSG00000103313(MEFV);ENSG00000105974(CAV1);ENSG00000111348(ARHGDIB);ENSG00000115414(FN1);ENSG00000117525(F3);ENSG00000118515(SGK1);ENSG00000121858(TNFSF10);ENSG00000128512(DOCK4);ENSG00000130762(ARHGEF16);ENSG00000132329(RAMP1);ENSG00000151150(ANK3);ENSG00000153292(ADGRF1);ENSG00000154188(ANGPT1);ENSG00000157368(IL34);ENSG00000…
GO:0052548	BP	regulation of endopeptidase activity	1	9	10	419	0.045210876	0.182603378	ENSG00000128271(ADORA2A)	ENSG00000023445(BIRC3);ENSG00000103313(MEFV);ENSG00000117525(F3);ENSG00000121858(TNFSF10);ENSG00000124107(SLPI);ENSG00000162511(LAPTM5);ENSG00000169242(EFNA1);ENSG00000170099(SERPINA6);ENSG00000197249(SERPINA1)
GO:0006672	BP	ceramide metabolic process	1	3	4	104	0.045399341	0.182603378	ENSG00000204386(NEU1)	ENSG00000117069(ST6GALNAC5);ENSG00000128242(GAL3ST1);ENSG00000141934(PLPP2)
GO:0051341	BP	regulation of oxidoreductase activity	1	3	4	104	0.045399341	0.182603378	ENSG00000185345(PRKN)	ENSG00000105974(CAV1);ENSG00000115008(IL1A);ENSG00000164362(TERT)
GO:0051234	BP	establishment of localization	18	61	79	5195	0.045493946	0.182603378	ENSG00000066230(SLC9A3);ENSG00000091536(MYO15A);ENSG00000100292(HMOX1);ENSG00000101670(LIPG);ENSG00000103316(CRYM);ENSG00000104888(SLC17A7);ENSG00000128271(ADORA2A);ENSG00000131242(RAB11FIP4);ENSG00000140297(GCNT3);ENSG00000144671(SLC22A14);ENSG00000164188(RANBP3L);ENSG00000166963(MAP1A);ENSG00000167723(TRPV3);ENSG00000179869(ABCA13);ENSG00000185345(PRKN);ENSG00000204386(NEU1);ENSG00000244734(HBB…	ENSG00000007952(NOX1);ENSG00000058404(CAMK2B);ENSG00000064270(ATP2C2);ENSG00000067715(SYT1);ENSG00000079215(SLC1A3);ENSG00000079385(CEACAM1);ENSG00000086730(LAT2);ENSG00000095637(SORBS1);ENSG00000099812(MISP);ENSG00000102760(RGCC);ENSG00000103154(NECAB2);ENSG00000104140(RHOV);ENSG00000104783(KCNN4);ENSG00000105974(CAV1);ENSG00000112299(VNN1);ENSG00000113946(CLDN16);ENSG00000115008(IL1A);ENSG00000…
GO:0034706	CC	sodium channel complex	0	2	2	26	0.04558078	0.211972756	-	ENSG00000144285(SCN1A);ENSG00000149403(GRIK4)
GO:0048511	BP	rhythmic process	1	7	8	307	0.045637743	0.182603378	ENSG00000128271(ADORA2A)	ENSG00000126583(PRKCG);ENSG00000130707(ASS1);ENSG00000145147(SLIT2);ENSG00000163485(ADORA1);ENSG00000163661(PTX3);ENSG00000180176(TH);ENSG00000180914(OXTR)
GO:0070265	BP	necrotic cell death	0	3	3	62	0.045711253	0.182603378	-	ENSG00000023445(BIRC3);ENSG00000105974(CAV1);ENSG00000163794(UCN)
GO:0004497	MF	monooxygenase activity	0	4	4	104	0.045721387	0.21113499	-	ENSG00000107165(TYRP1);ENSG00000137869(CYP19A1);ENSG00000138135(CH25H);ENSG00000180176(TH)
GO:0005200	MF	structural constituent of cytoskeleton	0	4	4	104	0.045721387	0.21113499	-	ENSG00000075886(TUBA3D);ENSG00000118898(PPL);ENSG00000151150(ANK3);ENSG00000169067(ACTBL2)
GO:0001935	BP	endothelial cell proliferation	1	4	5	151	0.045817241	0.182603378	ENSG00000100292(HMOX1)	ENSG00000102760(RGCC);ENSG00000105974(CAV1);ENSG00000117525(F3);ENSG00000137440(FGFBP1)
GO:0002443	BP	leukocyte mediated immunity	4	12	16	783	0.046392473	0.182603378	ENSG00000100292(HMOX1);ENSG00000179869(ABCA13);ENSG00000204386(NEU1);ENSG00000244734(HBB)	ENSG00000079385(CEACAM1);ENSG00000086730(LAT2);ENSG00000112299(VNN1);ENSG00000117115(PADI2);ENSG00000124107(SLPI);ENSG00000124875(CXCL6);ENSG00000136573(BLK);ENSG00000146094(DOK3);ENSG00000163661(PTX3);ENSG00000163739(CXCL1);ENSG00000197249(SERPINA1);ENSG00000205809(KLRC2)
GO:0051246	BP	regulation of protein metabolic process	5	41	46	2807	0.046668379	0.182603378	ENSG00000101670(LIPG);ENSG00000128271(ADORA2A);ENSG00000139970(RTN1);ENSG00000166963(MAP1A);ENSG00000185345(PRKN)	ENSG00000007952(NOX1);ENSG00000023445(BIRC3);ENSG00000079385(CEACAM1);ENSG00000102760(RGCC);ENSG00000103154(NECAB2);ENSG00000103313(MEFV);ENSG00000105974(CAV1);ENSG00000115414(FN1);ENSG00000117525(F3);ENSG00000121858(TNFSF10);ENSG00000124107(SLPI);ENSG00000125398(SOX9);ENSG00000126583(PRKCG);ENSG00000130173(ANGPTL8);ENSG00000132329(RAMP1);ENSG00000145147(SLIT2);ENSG00000154188(ANGPT1);ENSG0000015…
GO:0071417	BP	cellular response to organonitrogen compound	1	13	14	660	0.046727234	0.182603378	ENSG00000185345(PRKN)	ENSG00000079215(SLC1A3);ENSG00000079385(CEACAM1);ENSG00000095637(SORBS1);ENSG00000105974(CAV1);ENSG00000125398(SOX9);ENSG00000130707(ASS1);ENSG00000145147(SLIT2);ENSG00000146678(IGFBP1);ENSG00000163083(INHBB);ENSG00000165474(GJB2);ENSG00000171631(P2RY6);ENSG00000175591(P2RY2);ENSG00000180176(TH)
GO:0003279	BP	cardiac septum development	1	3	4	105	0.046740467	0.182603378	ENSG00000106031(HOXA13)	ENSG00000145147(SLIT2);ENSG00000164532(TBX20);ENSG00000183691(NOG)
GO:2000379	BP	positive regulation of reactive oxygen species metabolic process	1	3	4	105	0.046740467	0.182603378	ENSG00000244734(HBB)	ENSG00000113492(AGXT2);ENSG00000130707(ASS1);ENSG00000163661(PTX3)
GO:0003171	BP	atrioventricular valve development	0	2	2	27	0.046886482	0.182603378	-	ENSG00000164532(TBX20);ENSG00000169242(EFNA1)
GO:0003272	BP	endocardial cushion formation	0	2	2	27	0.046886482	0.182603378	-	ENSG00000164532(TBX20);ENSG00000183691(NOG)
GO:0009651	BP	response to salt stress	0	2	2	27	0.046886482	0.182603378	-	ENSG00000116183(PAPPA2);ENSG00000180176(TH)
GO:0010714	BP	positive regulation of collagen metabolic process	0	2	2	27	0.046886482	0.182603378	-	ENSG00000102760(RGCC);ENSG00000163794(UCN)
GO:0015813	BP	L-glutamate transmembrane transport	1	1	2	27	0.046886482	0.182603378	ENSG00000104888(SLC17A7)	ENSG00000079215(SLC1A3)
GO:0042403	BP	thyroid hormone metabolic process	2	0	2	27	0.046886482	0.182603378	ENSG00000103316(CRYM);ENSG00000176928(GCNT4)	-
GO:0048520	BP	positive regulation of behavior	1	1	2	27	0.046886482	0.182603378	ENSG00000128271(ADORA2A)	ENSG00000163794(UCN)
GO:0051354	BP	negative regulation of oxidoreductase activity	1	1	2	27	0.046886482	0.182603378	ENSG00000185345(PRKN)	ENSG00000105974(CAV1)
GO:0060544	BP	regulation of necroptotic process	0	2	2	27	0.046886482	0.182603378	-	ENSG00000023445(BIRC3);ENSG00000105974(CAV1)
GO:0090025	BP	regulation of monocyte chemotaxis	0	2	2	27	0.046886482	0.182603378	-	ENSG00000145147(SLIT2);ENSG00000169245(CXCL10)
GO:1904752	BP	regulation of vascular associated smooth muscle cell migration	0	2	2	27	0.046886482	0.182603378	-	ENSG00000128512(DOCK4);ENSG00000164362(TERT)
GO:0051592	BP	response to calcium ion	1	4	5	152	0.046901167	0.182603378	ENSG00000124772(CPNE5)	ENSG00000067715(SYT1);ENSG00000068831(RASGRP2);ENSG00000105974(CAV1);ENSG00000132965(ALOX5AP)
GO:0002366	BP	leukocyte activation involved in immune response	4	11	15	722	0.046927193	0.182603378	ENSG00000100292(HMOX1);ENSG00000179869(ABCA13);ENSG00000204386(NEU1);ENSG00000244734(HBB)	ENSG00000079385(CEACAM1);ENSG00000086730(LAT2);ENSG00000112299(VNN1);ENSG00000117115(PADI2);ENSG00000124107(SLPI);ENSG00000136573(BLK);ENSG00000146094(DOK3);ENSG00000163661(PTX3);ENSG00000163739(CXCL1);ENSG00000197249(SERPINA1);ENSG00000205809(KLRC2)
GO:0042626	MF	ATPase-coupled transmembrane transporter activity	1	3	4	105	0.047070832	0.21113499	ENSG00000179869(ABCA13)	ENSG00000064270(ATP2C2);ENSG00000154262(ABCA6);ENSG00000154263(ABCA10)
GO:0016701	MF	oxidoreductase activity, acting on single donors with incorporation of molecular oxygen	0	2	2	27	0.047075246	0.21113499	-	ENSG00000131203(IDO1);ENSG00000132965(ALOX5AP)
GO:0019229	BP	regulation of vasoconstriction	0	3	3	63	0.047556824	0.182603378	-	ENSG00000105974(CAV1);ENSG00000128512(DOCK4);ENSG00000180914(OXTR)
GO:0045576	BP	mast cell activation	1	2	3	63	0.047556824	0.182603378	ENSG00000100292(HMOX1)	ENSG00000086730(LAT2);ENSG00000136573(BLK)
GO:0040008	BP	regulation of growth	3	11	14	662	0.047700545	0.182603378	ENSG00000124772(CPNE5);ENSG00000185345(PRKN);ENSG00000198417(MT1F)	ENSG00000067715(SYT1);ENSG00000068831(RASGRP2);ENSG00000079385(CEACAM1);ENSG00000115414(FN1);ENSG00000116183(PAPPA2);ENSG00000118515(SGK1);ENSG00000145147(SLIT2);ENSG00000146678(IGFBP1);ENSG00000163794(UCN);ENSG00000164532(TBX20);ENSG00000183691(NOG)
GO:0009636	BP	response to toxic substance	5	7	12	541	0.047803565	0.182603378	ENSG00000100292(HMOX1);ENSG00000128271(ADORA2A);ENSG00000185345(PRKN);ENSG00000198417(MT1F);ENSG00000244734(HBB)	ENSG00000041982(TNC);ENSG00000126583(PRKCG);ENSG00000130508(PXDN);ENSG00000130707(ASS1);ENSG00000132965(ALOX5AP);ENSG00000180176(TH);ENSG00000180914(OXTR)
GO:0006575	BP	cellular modified amino acid metabolic process	3	3	6	203	0.047811343	0.182603378	ENSG00000103316(CRYM);ENSG00000172508(CARNS1);ENSG00000176928(GCNT4)	ENSG00000112299(VNN1);ENSG00000112303(VNN2);ENSG00000130707(ASS1)
GO:0050866	BP	negative regulation of cell activation	2	4	6	203	0.047811343	0.182603378	ENSG00000100292(HMOX1);ENSG00000128271(ADORA2A)	ENSG00000079385(CEACAM1);ENSG00000136573(BLK);ENSG00000162511(LAPTM5);ENSG00000277117(-)
GO:0061008	BP	hepaticobiliary system development	1	4	5	153	0.048000255	0.182603378	ENSG00000100292(HMOX1)	ENSG00000079385(CEACAM1);ENSG00000125398(SOX9);ENSG00000130707(ASS1);ENSG00000196562(SULF2)
GO:0010595	BP	positive regulation of endothelial cell migration	1	3	4	106	0.048103478	0.182603378	ENSG00000100292(HMOX1)	ENSG00000126785(RHOJ);ENSG00000137440(FGFBP1);ENSG00000154188(ANGPT1)
GO:2001237	BP	negative regulation of extrinsic apoptotic signaling pathway	1	3	4	106	0.048103478	0.182603378	ENSG00000100292(HMOX1)	ENSG00000115008(IL1A);ENSG00000121858(TNFSF10);ENSG00000164362(TERT)
GO:0005516	MF	calmodulin binding	1	5	6	203	0.048269575	0.21113499	ENSG00000091536(MYO15A)	ENSG00000058404(CAMK2B);ENSG00000067715(SYT1);ENSG00000079385(CEACAM1);ENSG00000104783(KCNN4);ENSG00000154678(PDE1C)
GO:0043588	BP	skin development	0	10	10	424	0.048282219	0.182603378	-	ENSG00000074047(GLI2);ENSG00000118898(PPL);ENSG00000125398(SOX9);ENSG00000132470(ITGB4);ENSG00000134363(FST);ENSG00000167767(KRT80);ENSG00000170442(KRT86);ENSG00000204539(CDSN);ENSG00000205426(KRT81);ENSG00000227507(LTB)
GO:0046906	MF	tetrapyrrole binding	2	3	5	153	0.048401213	0.21113499	ENSG00000100292(HMOX1);ENSG00000244734(HBB)	ENSG00000130508(PXDN);ENSG00000131203(IDO1);ENSG00000137869(CYP19A1)
GO:0051098	BP	regulation of binding	2	7	9	367	0.048514029	0.182603378	ENSG00000100292(HMOX1);ENSG00000185345(PRKN)	ENSG00000008517(IL32);ENSG00000105974(CAV1);ENSG00000124107(SLPI);ENSG00000132329(RAMP1);ENSG00000154188(ANGPT1);ENSG00000164362(TERT);ENSG00000183691(NOG)
GO:0043312	BP	neutrophil degranulation	3	8	11	483	0.048603615	0.182603378	ENSG00000179869(ABCA13);ENSG00000204386(NEU1);ENSG00000244734(HBB)	ENSG00000079385(CEACAM1);ENSG00000112299(VNN1);ENSG00000117115(PADI2);ENSG00000124107(SLPI);ENSG00000146094(DOK3);ENSG00000163661(PTX3);ENSG00000163739(CXCL1);ENSG00000197249(SERPINA1)
GO:0002263	BP	cell activation involved in immune response	4	11	15	726	0.048802737	0.182603378	ENSG00000100292(HMOX1);ENSG00000179869(ABCA13);ENSG00000204386(NEU1);ENSG00000244734(HBB)	ENSG00000079385(CEACAM1);ENSG00000086730(LAT2);ENSG00000112299(VNN1);ENSG00000117115(PADI2);ENSG00000124107(SLPI);ENSG00000136573(BLK);ENSG00000146094(DOK3);ENSG00000163661(PTX3);ENSG00000163739(CXCL1);ENSG00000197249(SERPINA1);ENSG00000205809(KLRC2)
GO:0031528	CC	microvillus membrane	0	2	2	27	0.048809919	0.224792587	-	ENSG00000079385(CEACAM1);ENSG00000155066(PROM2)
GO:0030856	BP	regulation of epithelial cell differentiation	0	5	5	154	0.049114518	0.182603378	-	ENSG00000079385(CEACAM1);ENSG00000105974(CAV1);ENSG00000125398(SOX9);ENSG00000164056(SPRY1);ENSG00000179776(CDH5)
GO:0051250	BP	negative regulation of lymphocyte activation	1	4	5	154	0.049114518	0.182603378	ENSG00000128271(ADORA2A)	ENSG00000079385(CEACAM1);ENSG00000136573(BLK);ENSG00000162511(LAPTM5);ENSG00000277117(-)
GO:0070371	BP	ERK1 and ERK2 cascade	0	8	8	312	0.049319724	0.182603378	-	ENSG00000079385(CEACAM1);ENSG00000103154(NECAB2);ENSG00000115414(FN1);ENSG00000125398(SOX9);ENSG00000154188(ANGPT1);ENSG00000164056(SPRY1);ENSG00000171631(P2RY6);ENSG00000180914(OXTR)
GO:0021885	BP	forebrain cell migration	0	3	3	64	0.04943861	0.182603378	-	ENSG00000145147(SLIT2);ENSG00000189056(RELN);ENSG00000205336(ADGRG1)
GO:0048488	BP	synaptic vesicle endocytosis	2	1	3	64	0.04943861	0.182603378	ENSG00000104888(SLC17A7);ENSG00000179869(ABCA13)	ENSG00000067715(SYT1)
GO:0140238	BP	presynaptic endocytosis	2	1	3	64	0.04943861	0.182603378	ENSG00000104888(SLC17A7);ENSG00000179869(ABCA13)	ENSG00000067715(SYT1)
GO:0007215	BP	glutamate receptor signaling pathway	0	4	4	107	0.049488347	0.182603378	-	ENSG00000058404(CAMK2B);ENSG00000103154(NECAB2);ENSG00000149403(GRIK4);ENSG00000189056(RELN)
GO:0008543	BP	fibroblast growth factor receptor signaling pathway	0	4	4	107	0.049488347	0.182603378	-	ENSG00000137440(FGFBP1);ENSG00000164056(SPRY1);ENSG00000183691(NOG);ENSG00000196562(SULF2)
GO:0032612	BP	interleukin-1 production	0	4	4	107	0.049488347	0.182603378	-	ENSG00000079385(CEACAM1);ENSG00000103313(MEFV);ENSG00000163362(INAVA);ENSG00000173432(SAA1)
GO:0032652	BP	regulation of interleukin-1 production	0	4	4	107	0.049488347	0.182603378	-	ENSG00000079385(CEACAM1);ENSG00000103313(MEFV);ENSG00000163362(INAVA);ENSG00000173432(SAA1)
GO:0150115	BP	cell-substrate junction organization	0	4	4	107	0.049488347	0.182603378	-	ENSG00000058085(LAMC2);ENSG00000095637(SORBS1);ENSG00000115414(FN1);ENSG00000132470(ITGB4)
GO:0045927	BP	positive regulation of growth	2	5	7	258	0.049859494	0.182603378	ENSG00000124772(CPNE5);ENSG00000185345(PRKN)	ENSG00000067715(SYT1);ENSG00000115414(FN1);ENSG00000146678(IGFBP1);ENSG00000163794(UCN);ENSG00000164532(TBX20)
GO:0007271	BP	synaptic transmission, cholinergic	1	1	2	28	0.050074971	0.182603378	ENSG00000128271(ADORA2A)	ENSG00000196569(LAMA2)
GO:0031069	BP	hair follicle morphogenesis	0	2	2	28	0.050074971	0.182603378	-	ENSG00000074047(GLI2);ENSG00000134363(FST)
GO:0035902	BP	response to immobilization stress	1	1	2	28	0.050074971	0.182603378	ENSG00000107859(PITX3)	ENSG00000180176(TH)
GO:0071377	BP	cellular response to glucagon stimulus	0	2	2	28	0.050074971	0.182603378	-	ENSG00000130707(ASS1);ENSG00000165474(GJB2)
GO:0072376	BP	protein activation cascade	0	2	2	28	0.050074971	0.182603378	-	ENSG00000115414(FN1);ENSG00000117525(F3)
GO:0072378	BP	blood coagulation, fibrin clot formation	0	2	2	28	0.050074971	0.182603378	-	ENSG00000115414(FN1);ENSG00000117525(F3)
GO:0090200	BP	positive regulation of release of cytochrome c from mitochondria	1	1	2	28	0.050074971	0.182603378	ENSG00000135116(HRK)	ENSG00000121858(TNFSF10)
GO:1903421	BP	regulation of synaptic vesicle recycling	2	0	2	28	0.050074971	0.182603378	ENSG00000104888(SLC17A7);ENSG00000179869(ABCA13)	-
GO:1903671	BP	negative regulation of sprouting angiogenesis	0	2	2	28	0.050074971	0.182603378	-	ENSG00000007968(E2F2);ENSG00000173269(MMRN2)
GO:1904738	BP	vascular associated smooth muscle cell migration	0	2	2	28	0.050074971	0.182603378	-	ENSG00000128512(DOCK4);ENSG00000164362(TERT)
GO:2000108	BP	positive regulation of leukocyte apoptotic process	0	2	2	28	0.050074971	0.182603378	-	ENSG00000131203(IDO1);ENSG00000136573(BLK)
GO:0007169	BP	transmembrane receptor protein tyrosine kinase signaling pathway	0	15	15	729	0.050243594	0.182603378	-	ENSG00000079385(CEACAM1);ENSG00000095637(SORBS1);ENSG00000117525(F3);ENSG00000125398(SOX9);ENSG00000136573(BLK);ENSG00000137440(FGFBP1);ENSG00000146678(IGFBP1);ENSG00000154188(ANGPT1);ENSG00000163485(ADORA1);ENSG00000164056(SPRY1);ENSG00000169242(EFNA1);ENSG00000173269(MMRN2);ENSG00000182585(EPGN);ENSG00000183691(NOG);ENSG00000196562(SULF2)
GO:0070325	MF	lipoprotein particle receptor binding	0	2	2	28	0.050275548	0.21113499	-	ENSG00000067715(SYT1);ENSG00000189056(RELN)
GO:0090087	BP	regulation of peptide transport	2	11	13	606	0.050315829	0.182603378	ENSG00000128271(ADORA2A);ENSG00000185345(PRKN)	ENSG00000104783(KCNN4);ENSG00000115008(IL1A);ENSG00000116574(RHOU);ENSG00000125798(FOXA2);ENSG00000136573(BLK);ENSG00000151150(ANK3);ENSG00000154188(ANGPT1);ENSG00000163083(INHBB);ENSG00000163485(ADORA1);ENSG00000163794(UCN);ENSG00000173432(SAA1)
GO:0000429	BP	carbon catabolite regulation of transcription from RNA polymerase II promoter	0	1	1	4	0.050502343	0.182603378	-	ENSG00000125798(FOXA2)
GO:0000436	BP	carbon catabolite activation of transcription from RNA polymerase II promoter	0	1	1	4	0.050502343	0.182603378	-	ENSG00000125798(FOXA2)
GO:0001878	BP	response to yeast	0	1	1	4	0.050502343	0.182603378	-	ENSG00000163661(PTX3)
GO:0002584	BP	negative regulation of antigen processing and presentation of peptide antigen	0	1	1	4	0.050502343	0.182603378	-	ENSG00000241106(HLA-DOB)
GO:0002586	BP	regulation of antigen processing and presentation of peptide antigen via MHC class II	0	1	1	4	0.050502343	0.182603378	-	ENSG00000241106(HLA-DOB)
GO:0002835	BP	negative regulation of response to tumor cell	0	1	1	4	0.050502343	0.182603378	-	ENSG00000079385(CEACAM1)
GO:0002838	BP	negative regulation of immune response to tumor cell	0	1	1	4	0.050502343	0.182603378	-	ENSG00000079385(CEACAM1)
GO:0006931	BP	substrate-dependent cell migration, cell attachment to substrate	0	1	1	4	0.050502343	0.182603378	-	ENSG00000115414(FN1)
GO:0007161	BP	calcium-independent cell-matrix adhesion	0	1	1	4	0.050502343	0.182603378	-	ENSG00000115414(FN1)
GO:0007418	BP	ventral midline development	0	1	1	4	0.050502343	0.182603378	-	ENSG00000074047(GLI2)
GO:0007598	BP	blood coagulation, extrinsic pathway	0	1	1	4	0.050502343	0.182603378	-	ENSG00000117525(F3)
GO:0009449	BP	gamma-aminobutyric acid biosynthetic process	0	1	1	4	0.050502343	0.182603378	-	ENSG00000079215(SLC1A3)
GO:0009730	BP	detection of carbohydrate stimulus	0	1	1	4	0.050502343	0.182603378	-	ENSG00000125798(FOXA2)
GO:0009732	BP	detection of hexose stimulus	0	1	1	4	0.050502343	0.182603378	-	ENSG00000125798(FOXA2)
GO:0010593	BP	negative regulation of lamellipodium assembly	0	1	1	4	0.050502343	0.182603378	-	ENSG00000145147(SLIT2)
GO:0010636	BP	positive regulation of mitochondrial fusion	1	0	1	4	0.050502343	0.182603378	ENSG00000185345(PRKN)	-
GO:0010701	BP	positive regulation of norepinephrine secretion	0	1	1	4	0.050502343	0.182603378	-	ENSG00000180914(OXTR)
GO:0010982	BP	regulation of high-density lipoprotein particle clearance	1	0	1	4	0.050502343	0.182603378	ENSG00000101670(LIPG)	-
GO:0014028	BP	notochord formation	0	1	1	4	0.050502343	0.182603378	-	ENSG00000169242(EFNA1)
GO:0014034	BP	neural crest cell fate commitment	0	1	1	4	0.050502343	0.182603378	-	ENSG00000125398(SOX9)
GO:0014805	BP	smooth muscle adaptation	1	0	1	4	0.050502343	0.182603378	ENSG00000100292(HMOX1)	-
GO:0014900	BP	muscle hyperplasia	1	0	1	4	0.050502343	0.182603378	ENSG00000100292(HMOX1)	-
GO:0015842	BP	aminergic neurotransmitter loading into synaptic vesicle	0	1	1	4	0.050502343	0.182603378	-	ENSG00000180176(TH)
GO:0015870	BP	acetylcholine transport	1	0	1	4	0.050502343	0.182603378	ENSG00000128271(ADORA2A)	-
GO:0031296	BP	B cell costimulation	0	1	1	4	0.050502343	0.182603378	-	ENSG00000102524(TNFSF13B)
GO:0031587	BP	positive regulation of inositol 1,4,5-trisphosphate-sensitive calcium-release channel activity	0	1	1	4	0.050502343	0.182603378	-	ENSG00000171631(P2RY6)
GO:0032423	BP	regulation of mismatch repair	0	1	1	4	0.050502343	0.182603378	-	ENSG00000126583(PRKCG)
GO:0032898	BP	neurotrophin production	0	1	1	4	0.050502343	0.182603378	-	ENSG00000163485(ADORA1)
GO:0034287	BP	detection of monosaccharide stimulus	0	1	1	4	0.050502343	0.182603378	-	ENSG00000125798(FOXA2)
GO:0034343	BP	type III interferon production	0	1	1	4	0.050502343	0.182603378	-	ENSG00000008517(IL32)
GO:0034344	BP	regulation of type III interferon production	0	1	1	4	0.050502343	0.182603378	-	ENSG00000008517(IL32)
GO:0035814	BP	negative regulation of renal sodium excretion	0	1	1	4	0.050502343	0.182603378	-	ENSG00000163485(ADORA1)
GO:0042483	BP	negative regulation of odontogenesis	0	1	1	4	0.050502343	0.182603378	-	ENSG00000164761(TNFRSF11B)
GO:0042851	BP	L-alanine metabolic process	0	1	1	4	0.050502343	0.182603378	-	ENSG00000113492(AGXT2)
GO:0042853	BP	L-alanine catabolic process	0	1	1	4	0.050502343	0.182603378	-	ENSG00000113492(AGXT2)
GO:0044752	BP	response to human chorionic gonadotropin	0	1	1	4	0.050502343	0.182603378	-	ENSG00000165474(GJB2)
GO:0044860	BP	protein localization to plasma membrane raft	0	1	1	4	0.050502343	0.182603378	-	ENSG00000105974(CAV1)
GO:0046016	BP	positive regulation of transcription by glucose	0	1	1	4	0.050502343	0.182603378	-	ENSG00000125798(FOXA2)
GO:0046684	BP	response to pyrethroid	0	1	1	4	0.050502343	0.182603378	-	ENSG00000180176(TH)
GO:0048014	BP	Tie signaling pathway	0	1	1	4	0.050502343	0.182603378	-	ENSG00000154188(ANGPT1)
GO:0048808	BP	male genitalia morphogenesis	0	1	1	4	0.050502343	0.182603378	-	ENSG00000196074(SYCP2)
GO:0048866	BP	stem cell fate specification	0	1	1	4	0.050502343	0.182603378	-	ENSG00000125398(SOX9)
GO:0050923	BP	regulation of negative chemotaxis	0	1	1	4	0.050502343	0.182603378	-	ENSG00000145147(SLIT2)
GO:0051387	BP	negative regulation of neurotrophin TRK receptor signaling pathway	0	1	1	4	0.050502343	0.182603378	-	ENSG00000164056(SPRY1)
GO:0051594	BP	detection of glucose	0	1	1	4	0.050502343	0.182603378	-	ENSG00000125798(FOXA2)
GO:0052203	BP	modulation of catalytic activity in other organism involved in symbiotic interaction	0	1	1	4	0.050502343	0.182603378	-	ENSG00000163661(PTX3)
GO:0060167	BP	regulation of adenosine receptor signaling pathway	0	1	1	4	0.050502343	0.182603378	-	ENSG00000103154(NECAB2)
GO:0060300	BP	regulation of cytokine activity	0	1	1	4	0.050502343	0.182603378	-	ENSG00000183691(NOG)
GO:0060355	BP	positive regulation of cell adhesion molecule production	0	1	1	4	0.050502343	0.182603378	-	ENSG00000105974(CAV1)
GO:0060737	BP	prostate gland morphogenetic growth	0	1	1	4	0.050502343	0.182603378	-	ENSG00000125398(SOX9)
GO:0060847	BP	endothelial cell fate specification	1	0	1	4	0.050502343	0.182603378	ENSG00000106031(HOXA13)	-
GO:0061526	BP	acetylcholine secretion	1	0	1	4	0.050502343	0.182603378	ENSG00000128271(ADORA2A)	-
GO:0070384	BP	Harderian gland development	0	1	1	4	0.050502343	0.182603378	-	ENSG00000125398(SOX9)
GO:0070666	BP	regulation of mast cell proliferation	0	1	1	4	0.050502343	0.182603378	-	ENSG00000136573(BLK)
GO:0070676	BP	intralumenal vesicle formation	1	0	1	4	0.050502343	0.182603378	ENSG00000185345(PRKN)	-
GO:0070836	BP	caveola assembly	0	1	1	4	0.050502343	0.182603378	-	ENSG00000105974(CAV1)
GO:0071461	BP	cellular response to redox state	0	1	1	4	0.050502343	0.182603378	-	ENSG00000111348(ARHGDIB)
GO:0071672	BP	negative regulation of smooth muscle cell chemotaxis	0	1	1	4	0.050502343	0.182603378	-	ENSG00000145147(SLIT2)
GO:0071798	BP	response to prostaglandin D	0	1	1	4	0.050502343	0.182603378	-	ENSG00000041982(TNC)
GO:0071799	BP	cellular response to prostaglandin D stimulus	0	1	1	4	0.050502343	0.182603378	-	ENSG00000041982(TNC)
GO:0072191	BP	ureter smooth muscle development	0	1	1	4	0.050502343	0.182603378	-	ENSG00000125398(SOX9)
GO:0072193	BP	ureter smooth muscle cell differentiation	0	1	1	4	0.050502343	0.182603378	-	ENSG00000125398(SOX9)
GO:0072289	BP	metanephric nephron tubule formation	0	1	1	4	0.050502343	0.182603378	-	ENSG00000125398(SOX9)
GO:0090500	BP	endocardial cushion to mesenchymal transition	0	1	1	4	0.050502343	0.182603378	-	ENSG00000169242(EFNA1)
GO:0090598	BP	male anatomical structure morphogenesis	0	1	1	4	0.050502343	0.182603378	-	ENSG00000196074(SYCP2)
GO:0097476	BP	spinal cord motor neuron migration	0	1	1	4	0.050502343	0.182603378	-	ENSG00000189056(RELN)
GO:0140009	BP	L-aspartate import across plasma membrane	0	1	1	4	0.050502343	0.182603378	-	ENSG00000079215(SLC1A3)
GO:1900226	BP	negative regulation of NLRP3 inflammasome complex assembly	0	1	1	4	0.050502343	0.182603378	-	ENSG00000103313(MEFV)
GO:1900368	BP	regulation of RNA interference	0	1	1	4	0.050502343	0.182603378	-	ENSG00000164362(TERT)
GO:1900825	BP	regulation of membrane depolarization during cardiac muscle cell action potential	0	1	1	4	0.050502343	0.182603378	-	ENSG00000151150(ANK3)
GO:1902623	BP	negative regulation of neutrophil migration	0	1	1	4	0.050502343	0.182603378	-	ENSG00000145147(SLIT2)
GO:1903542	BP	negative regulation of exosomal secretion	1	0	1	4	0.050502343	0.182603378	ENSG00000185345(PRKN)	-
GO:1904020	BP	regulation of G protein-coupled receptor internalization	0	1	1	4	0.050502343	0.182603378	-	ENSG00000103154(NECAB2)
GO:1904978	BP	regulation of endosome organization	1	0	1	4	0.050502343	0.182603378	ENSG00000185345(PRKN)	-
GO:1905636	BP	positive regulation of RNA polymerase II regulatory region sequence-specific DNA binding	0	1	1	4	0.050502343	0.182603378	-	ENSG00000008517(IL32)
GO:1990086	BP	lens fiber cell apoptotic process	0	1	1	4	0.050502343	0.182603378	-	ENSG00000007968(E2F2)
GO:2000263	BP	regulation of blood coagulation, extrinsic pathway	0	1	1	4	0.050502343	0.182603378	-	ENSG00000117525(F3)
GO:2000264	BP	negative regulation of blood coagulation, extrinsic pathway	0	1	1	4	0.050502343	0.182603378	-	ENSG00000117525(F3)
GO:2000346	BP	negative regulation of hepatocyte proliferation	0	1	1	4	0.050502343	0.182603378	-	ENSG00000079385(CEACAM1)
GO:2000670	BP	positive regulation of dendritic cell apoptotic process	0	1	1	4	0.050502343	0.182603378	-	ENSG00000136573(BLK)
GO:2000741	BP	positive regulation of mesenchymal stem cell differentiation	0	1	1	4	0.050502343	0.182603378	-	ENSG00000125398(SOX9)
GO:0051962	BP	positive regulation of nervous system development	4	8	12	546	0.050590231	0.182780125	ENSG00000107859(PITX3);ENSG00000124772(CPNE5);ENSG00000138311(ZNF365);ENSG00000185345(PRKN)	ENSG00000058404(CAMK2B);ENSG00000067715(SYT1);ENSG00000074047(GLI2);ENSG00000115414(FN1);ENSG00000145147(SLIT2);ENSG00000157368(IL34);ENSG00000180914(OXTR);ENSG00000189056(RELN)
GO:0001635	MF	calcitonin gene-related peptide receptor activity	0	1	1	4	0.050610299	0.21113499	-	ENSG00000132329(RAMP1)
GO:0001733	MF	galactosylceramide sulfotransferase activity	0	1	1	4	0.050610299	0.21113499	-	ENSG00000128242(GAL3ST1)
GO:0003917	MF	DNA topoisomerase type I (single strand cut, ATP-independent) activity	1	0	1	4	0.050610299	0.21113499	ENSG00000100038(TOP3B)	-
GO:0004308	MF	exo-alpha-sialidase activity	1	0	1	4	0.050610299	0.21113499	ENSG00000204386(NEU1)	-
GO:0005314	MF	high-affinity glutamate transmembrane transporter activity	0	1	1	4	0.050610299	0.21113499	-	ENSG00000079215(SLC1A3)
GO:0008449	MF	N-acetylglucosamine-6-sulfatase activity	0	1	1	4	0.050610299	0.21113499	-	ENSG00000196562(SULF2)
GO:0015467	MF	G-protein activated inward rectifier potassium channel activity	0	1	1	4	0.050610299	0.21113499	-	ENSG00000162989(KCNJ3)
GO:0015501	MF	glutamate:sodium symporter activity	0	1	1	4	0.050610299	0.21113499	-	ENSG00000079215(SLC1A3)
GO:0016286	MF	small conductance calcium-activated potassium channel activity	0	1	1	4	0.050610299	0.21113499	-	ENSG00000104783(KCNN4)
GO:0016997	MF	alpha-sialidase activity	1	0	1	4	0.050610299	0.21113499	ENSG00000204386(NEU1)	-
GO:0034617	MF	tetrahydrobiopterin binding	0	1	1	4	0.050610299	0.21113499	-	ENSG00000180176(TH)
GO:0035033	MF	histone deacetylase regulator activity	0	1	1	4	0.050610299	0.21113499	-	ENSG00000163794(UCN)
GO:0050694	MF	galactose 3-O-sulfotransferase activity	0	1	1	4	0.050610299	0.21113499	-	ENSG00000128242(GAL3ST1)
GO:0051430	MF	corticotropin-releasing hormone receptor 1 binding	0	1	1	4	0.050610299	0.21113499	-	ENSG00000163794(UCN)
GO:0051431	MF	corticotropin-releasing hormone receptor 2 binding	0	1	1	4	0.050610299	0.21113499	-	ENSG00000163794(UCN)
GO:0052794	MF	exo-alpha-(2->3)-sialidase activity	1	0	1	4	0.050610299	0.21113499	ENSG00000204386(NEU1)	-
GO:0052795	MF	exo-alpha-(2->6)-sialidase activity	1	0	1	4	0.050610299	0.21113499	ENSG00000204386(NEU1)	-
GO:0052796	MF	exo-alpha-(2->8)-sialidase activity	1	0	1	4	0.050610299	0.21113499	ENSG00000204386(NEU1)	-
GO:0061891	MF	calcium ion sensor activity	0	1	1	4	0.050610299	0.21113499	-	ENSG00000067715(SYT1)
GO:0070051	MF	fibrinogen binding	0	1	1	4	0.050610299	0.21113499	-	ENSG00000179776(CDH5)
GO:0070326	MF	very-low-density lipoprotein particle receptor binding	0	1	1	4	0.050610299	0.21113499	-	ENSG00000189056(RELN)
GO:0086089	MF	voltage-gated potassium channel activity involved in atrial cardiac muscle cell action potential repolarization	0	1	1	4	0.050610299	0.21113499	-	ENSG00000162989(KCNJ3)
GO:0097643	MF	amylin receptor activity	0	1	1	4	0.050610299	0.21113499	-	ENSG00000132329(RAMP1)
GO:0097644	MF	calcitonin family binding	0	1	1	4	0.050610299	0.21113499	-	ENSG00000132329(RAMP1)
GO:0098973	MF	structural constituent of postsynaptic actin cytoskeleton	0	1	1	4	0.050610299	0.21113499	-	ENSG00000169067(ACTBL2)
GO:0060541	BP	respiratory system development	0	6	6	206	0.050677687	0.182955041	-	ENSG00000041982(TNC);ENSG00000074047(GLI2);ENSG00000125398(SOX9);ENSG00000130707(ASS1);ENSG00000164056(SPRY1);ENSG00000183691(NOG)
GO:0099699	CC	integral component of synaptic membrane	1	4	5	152	0.050772233	0.224792587	ENSG00000128271(ADORA2A)	ENSG00000040731(CDH10);ENSG00000149403(GRIK4);ENSG00000162989(KCNJ3);ENSG00000163485(ADORA1)
GO:0015399	MF	primary active transmembrane transporter activity	1	3	4	108	0.051250878	0.212503641	ENSG00000179869(ABCA13)	ENSG00000064270(ATP2C2);ENSG00000154262(ABCA6);ENSG00000154263(ABCA10)
GO:0014855	BP	striated muscle cell proliferation	0	3	3	65	0.05135634	0.184951668	-	ENSG00000154188(ANGPT1);ENSG00000164532(TBX20);ENSG00000183691(NOG)
GO:0048645	BP	animal organ formation	0	3	3	65	0.05135634	0.184951668	-	ENSG00000074047(GLI2);ENSG00000164056(SPRY1);ENSG00000183691(NOG)
GO:1903201	BP	regulation of oxidative stress-induced cell death	1	2	3	65	0.05135634	0.184951668	ENSG00000185345(PRKN)	ENSG00000007952(NOX1);ENSG00000112299(VNN1)
GO:0014065	BP	phosphatidylinositol 3-kinase signaling	0	5	5	156	0.05138862	0.184951668	-	ENSG00000079385(CEACAM1);ENSG00000115414(FN1);ENSG00000125398(SOX9);ENSG00000154188(ANGPT1);ENSG00000189056(RELN)
GO:0006816	BP	calcium ion transport	2	8	10	429	0.051491214	0.18502348	ENSG00000128271(ADORA2A);ENSG00000167723(TRPV3)	ENSG00000058404(CAMK2B);ENSG00000064270(ATP2C2);ENSG00000104783(KCNN4);ENSG00000105974(CAV1);ENSG00000132329(RAMP1);ENSG00000163794(UCN);ENSG00000169245(CXCL10);ENSG00000171631(P2RY6)
GO:0051248	BP	negative regulation of protein metabolic process	4	17	21	1115	0.051544898	0.18502348	ENSG00000128271(ADORA2A);ENSG00000139970(RTN1);ENSG00000166963(MAP1A);ENSG00000185345(PRKN)	ENSG00000023445(BIRC3);ENSG00000079385(CEACAM1);ENSG00000105974(CAV1);ENSG00000117525(F3);ENSG00000124107(SLPI);ENSG00000126583(PRKCG);ENSG00000145147(SLIT2);ENSG00000154188(ANGPT1);ENSG00000155792(DEPTOR);ENSG00000163661(PTX3);ENSG00000163794(UCN);ENSG00000164056(SPRY1);ENSG00000169242(EFNA1);ENSG00000170099(SERPINA6);ENSG00000170786(SDR16C5);ENSG00000183691(NOG);ENSG00000197249(SERPINA1)
GO:0033673	BP	negative regulation of kinase activity	2	5	7	260	0.051570453	0.18502348	ENSG00000128271(ADORA2A);ENSG00000185345(PRKN)	ENSG00000079385(CEACAM1);ENSG00000105974(CAV1);ENSG00000125798(FOXA2);ENSG00000155792(DEPTOR);ENSG00000164056(SPRY1)
GO:0002283	BP	neutrophil activation involved in immune response	3	8	11	488	0.051605994	0.18502348	ENSG00000179869(ABCA13);ENSG00000204386(NEU1);ENSG00000244734(HBB)	ENSG00000079385(CEACAM1);ENSG00000112299(VNN1);ENSG00000117115(PADI2);ENSG00000124107(SLPI);ENSG00000146094(DOK3);ENSG00000163661(PTX3);ENSG00000163739(CXCL1);ENSG00000197249(SERPINA1)
GO:0072503	BP	cellular divalent inorganic cation homeostasis	3	8	11	488	0.051605994	0.18502348	ENSG00000167723(TRPV3);ENSG00000182162(P2RY8);ENSG00000198417(MT1F)	ENSG00000064270(ATP2C2);ENSG00000105974(CAV1);ENSG00000163485(ADORA1);ENSG00000169245(CXCL10);ENSG00000171631(P2RY6);ENSG00000173432(SAA1);ENSG00000179776(CDH5);ENSG00000180914(OXTR)
GO:0032983	CC	kainate selective glutamate receptor complex	0	1	1	4	0.051622515	0.224792587	-	ENSG00000149403(GRIK4)
GO:0044393	CC	microspike	0	1	1	4	0.051622515	0.224792587	-	ENSG00000155066(PROM2)
GO:0098966	CC	perisynaptic extracellular matrix	0	1	1	4	0.051622515	0.224792587	-	ENSG00000041982(TNC)
GO:0099535	CC	synapse-associated extracellular matrix	0	1	1	4	0.051622515	0.224792587	-	ENSG00000041982(TNC)
GO:1903440	CC	amylin receptor complex	0	1	1	4	0.051622515	0.224792587	-	ENSG00000132329(RAMP1)
GO:0060348	BP	bone development	1	5	6	207	0.051656089	0.185061493	ENSG00000164188(RANBP3L)	ENSG00000116183(PAPPA2);ENSG00000125398(SOX9);ENSG00000162367(TAL1);ENSG00000196562(SULF2);ENSG00000197467(COL13A1)
[truncated: 4,263 more rows]
