# Supplementary material for: The novel antitumor compound clinopodiside A induces cytotoxicity via autophagy mediated by the signaling of BLK and RasGRP2 in T24 bladder cancer cells
Source: Front Pharmacol. 2022 Sep 19;13:982860. doi: 10.3389/fphar.2022.982860 (PMC9527273; doi:10.3389/fphar.2022.982860)
Supplement: Supplementary file 3 [file DataSheet1.ZIP]

Archive with 47 entries (40 files):
- Original results/
- Original results/.DS_Store
- Original results/Figure 1B.xlsx
- Original results/Figure 1C.xlsx
- Original results/Figure 2B.xlsx
- Original results/Figure 2C.xlsx
- Original results/Figure 3A/
- Original results/Figure 3A/Control.fcs
- Original results/Figure 3A/Control.pdf
- Original results/Figure 3A/clinopodiside A.fcs
- Original results/Figure 3A/clinopodiside A.pdf
- Original results/Figure 3D/
- Original results/Figure 3D/.DS_Store
- Original results/Figure 3D/Clinopodiside 0h/
- Original results/Figure 3D/Clinopodiside 0h/0h 600-1_C002T001.tif
- Original results/Figure 3D/Clinopodiside 0h/0h 600-2_C001T001.tif
- Original results/Figure 3D/Clinopodiside 0h/0h 600C001T001.tif
- Original results/Figure 3D/Clinopodiside 4h/
- Original results/Figure 3D/Clinopodiside 4h/8h 600-2_C001T001.tif
- Original results/Figure 3D/Clinopodiside 4h/8h 600-2_C002T001.tif
- Original results/Figure 3D/Clinopodiside 4h/8h 600-2_T001.tif
- Original results/Figure 3D/Clinopodiside 8h/
- Original results/Figure 3D/Clinopodiside 8h/12h 600-1_C001T001.tif
- Original results/Figure 3D/Clinopodiside 8h/12h 600-1_C002T001.tif
- Original results/Figure 3D/Clinopodiside 8h/12h 600-1_T001.tif
- Original results/Figure 3E.xls
- Original results/Figure 3F.xlsx
- Original results/Figure 5D.xlsx
- Original results/Figure 6.xlsx
- Original results/Figure 7B.xlsx
- Original results/Figure 7C/
- Original results/Figure 7C/.DS_Store
- Original results/Figure 7C/A.fcs
- Original results/Figure 7C/A.pdf
- Original results/Figure 7C/B.fcs
- Original results/Figure 7C/B.pdf
- Original results/Figure 7C/C.fcs
- Original results/Figure 7C/C.pdf
- Original results/Figure 7C/D.fcs
- Original results/Figure 7C/D.pdf
- Original results/Figure 7C/E.fcs
- Original results/Figure 7C/E.pdf
- Original results/Figure 7C/F.fcs
- Original results/Figure 7C/F.pdf
- Original results/Figure 7C/G.fcs
- Original results/Figure 7C/G.pdf
- Original results/Western blot original figures.pdf
