# Supplementary material for: The novel antitumor compound clinopodiside A induces cytotoxicity via autophagy mediated by the signaling of BLK and RasGRP2 in T24 bladder cancer cells
Source: Front Pharmacol. 2022 Sep 19;13:982860. doi: 10.3389/fphar.2022.982860 (PMC9527273; doi:10.3389/fphar.2022.982860)
Supplement: Supplementary file 3 [file DataSheet1.ZIP › Original results/Figure 1B.xlsx]

## Sheet: Sheet1
Treatment of T24 bladder cancer cells with clinopodiside A (μM)
	24 hour					48 hour
clinopodiside A	0μM	30μM	60μM	120μM	240μM	0μM	30μM	60μM	120μM	240μM
OD(490nm)	0.947	0.848	0.709	0.627	0.505	1.573	1.261	1.103	0.793	0.605
	0.878	0.831	0.77	0.623	0.48	1.646	1.338	1.003	0.786	0.594
	0.902	0.843	0.763	0.658	0.507	1.649	1.31	1.069	0.806	0.629
Average	0.909	0.840667	0.747333	0.636	0.497333	1.62267	1.303	1.05833	0.795	0.609333
SD	0.07462	0.02513	0.03652	0.02716	0.02615	0.07432	0.04631	0.07263	0.06253	0.02817
Cell viability	1	0.924826	0.822149	0.69967	0.547121	1	0.802999	0.652219	0.489934	0.375514
