# Supplementary material for: The novel antitumor compound clinopodiside A induces cytotoxicity via autophagy mediated by the signaling of BLK and RasGRP2 in T24 bladder cancer cells
Source: Front Pharmacol. 2022 Sep 19;13:982860. doi: 10.3389/fphar.2022.982860 (PMC9527273; doi:10.3389/fphar.2022.982860)
Supplement: Supplementary file 3 [file DataSheet1.ZIP › Original results/Figure 1C.xlsx]

## Sheet: Sheet1
	Control	Clinodiside A 100 μM	Cisplatin 6 μM	Clinodiside A 100 μM+Cisplatin 6 μM
OD(490nm)	0.941	0.568	0.538	0.183
	0.961	0.562	0.544	0.18
	0.899	0.565	0.541	0.181
average	0.933667	0.565	0.541	0.181333
SD	0.1332	0.0362	0.07632	0.02613
cell viability	1	0.605141	0.579436	0.194216
