# Supplementary material for: The novel antitumor compound clinopodiside A induces cytotoxicity via autophagy mediated by the signaling of BLK and RasGRP2 in T24 bladder cancer cells
Source: Front Pharmacol. 2022 Sep 19;13:982860. doi: 10.3389/fphar.2022.982860 (PMC9527273; doi:10.3389/fphar.2022.982860)
Supplement: Supplementary file 3 [file DataSheet1.ZIP › Original results/Figure 2B.xlsx]

## Sheet: Sheet1
	Control					Cisplatin 2.5mg/kg/day					Clinodiside A 25mg/kg/day					Clinodiside A 40mg/kg/day					Clinodiside A 25mg/kg/day+Cisplatin 2.5mg/kg/day					Clinodiside A 40mg/kg/day+Cisplatin 2.5mg/kg/day
0 day	0.078	0.11232	0.078	0.13104	0.11232	0.11232	0.11232	0.11232	0.078	0.11232	0.13104	0.078	0.11232	0.11232	0.078	0.078	0.11232	0.078	0.11232	0.078	0.11232	0.11232	0.11232	0.065	0.11232	0.11232	0.11232	0.078	0.078	0.11232
3 day	0.17836	0.20384	0.17836	0.20384	0.26624	0.17836	0.13104	0.20384	0.13104	0.13104	0.20384	0.17836	0.17836	0.17836	0.20384	0.17836	0.14976	0.17836	0.20384	0.13104	0.17836	0.13104	0.17836	0.11232	0.13104	0.13104	0.13104	0.13104	0.078	0.13104
7 day	0.29952	0.46332	0.26624	0.29952	0.46332	0.20384	0.20384	0.29952	0.20384	0.29952	0.29952	0.29952	0.29952	0.20384	0.4212	0.20624	0.21624	0.20384	0.27908	0.22624	0.22932	0.17836	0.29952	0.17836	0.17836	0.20384	0.20384	0.20384	0.13104	0.20384
11 day	0.46332	0.81796	0.4212	0.572	0.97344	0.3548	0.32932	0.36608	0.36624	0.4328	0.46332	0.4212	0.46332	0.36608	0.75504	0.3212	0.4212	0.29952	0.472	0.40332	0.3548	0.30384	0.42	0.20384	0.30384	0.16848	0.20384	0.26624	0.17836	0.22932
15 day	0.676	1.23032	0.676	0.81796	1.5288	0.46608	0.4328	0.50544	0.49952	0.49936	0.81796	0.75504	0.75504	0.54756	1.23032	0.524	0.65504	0.56332	0.64832	0.61796	0.30576	0.32932	0.572	0.42932	0.42932	0.28028	0.22932	0.29952	0.20384	0.2548
Tumor size (cm3)
