# Supplementary material for: The novel antitumor compound clinopodiside A induces cytotoxicity via autophagy mediated by the signaling of BLK and RasGRP2 in T24 bladder cancer cells
Source: Front Pharmacol. 2022 Sep 19;13:982860. doi: 10.3389/fphar.2022.982860 (PMC9527273; doi:10.3389/fphar.2022.982860)
Supplement: Supplementary file 3 [file DataSheet1.ZIP › Original results/Figure 2C.xlsx]

## Sheet: Sheet1
	Control					Cis-platinum					Clinodiside A IC35					Clinodiside A IC60					Clinodiside A IC35+Cis-platinum					Clinodiside A IC60+Cis-platinum
0 day	15.35	15.78	15.36	15.69	15.12	15.78	15.42	15.76	14.96	15.48	16.13	15.59	15.21	14.97	15.14	15.44	15.37	15.41	15.37	15.38	15.58	15.41	15.39	14.99	15.22	15.38	15.51	15.33	15.21	14.97
3 days	16.74	17.59	16.74	16.88	16.74	16.24	16.28	16.7	15.98	16.27	17.37	17.28	16.43	16.17	16.26	16.75	16.33	16.64	16.35	16.34	16.32	16.05	16.27	15.84	15.96	16.17	16.08	15.98	15.83	15.76
7 days	18.67	18.95	18.32	18.41	17.96	17.46	17.53	18.13	17.31	17.47	19.34	18.52	17.93	17.41	17.64	18.41	17.97	18.21	18.06	17.84	17.46	17.37	17.61	16.94	17.13	17.62	17.34	17.11	17.03	16.74
11 days	20.42	20.86	20.54	20.16	20.44	18.79	18.43	19.04	18.66	18.24	21.01	20.41	20.06	19.54	19.97	19.87	19.64	20.05	19.34	19.26	18.95	18.77	18.36	18.02	17.95	18.54	18.18	17.83	18.14	17.65
15 days	21.59	22.34	21.46	21.56	22.63	19.38	18.84	20.21	19.46	19.32	22.17	21.35	21.42	21.23	21.74	21.35	21.76	21.18	20.78	20.32	20.06	19.37	19.24	18.74	18.69	19.42	18.79	18.31	19.22	18.34
Mouse body weight (g)
