# Supplementary material for: The novel antitumor compound clinopodiside A induces cytotoxicity via autophagy mediated by the signaling of BLK and RasGRP2 in T24 bladder cancer cells
Source: Front Pharmacol. 2022 Sep 19;13:982860. doi: 10.3389/fphar.2022.982860 (PMC9527273; doi:10.3389/fphar.2022.982860)
Supplement: Supplementary file 3 [file DataSheet1.ZIP › Original results/Figure 3E.xls]

## Sheet: Results
	GAPDH			Cleavaged LC3
Clinopodiside A	_	+	+	_	+	+
3-MA	_	_	5 (mM)	_	_	5 (mM)
Mean Optical Density	65592	65625	68352	10847	55528	12883
	68195	67631	67934	10873	56362	12273
	66535	66341	69351	10362	57372	12153
Normalized cleavaged LC3 (x-fold)	0.918471	5.11663	1.13974
	0.885531	5.22689	1.1331
	0.864969	5.55296	1.12522
average	0.889657	5.29883	1.13269
SD	0.026989	0.226885	0.00727039
