# Supplementary material for: The novel antitumor compound clinopodiside A induces cytotoxicity via autophagy mediated by the signaling of BLK and RasGRP2 in T24 bladder cancer cells
Source: Front Pharmacol. 2022 Sep 19;13:982860. doi: 10.3389/fphar.2022.982860 (PMC9527273; doi:10.3389/fphar.2022.982860)
Supplement: Supplementary file 3 [file DataSheet1.ZIP › Original results/Figure 3F.xlsx]

## Sheet: Sheet1
	Control	Clinodiside A	Clinodiside A+3MA
OD(490nm)	1.053	0.45	0.864
	0.952	0.458	0.846
	0.913	0.511	0.858
Normalized cell viability	1.10146	0.42735	0.820513
	0.995816	0.481092	0.888655
	0.955021	0.559693	0.939759
Average	1.01743	0.489379	0.882976
SD	0.0755773	0.0665594	0.0598257
