# Supplementary material for: The novel antitumor compound clinopodiside A induces cytotoxicity via autophagy mediated by the signaling of BLK and RasGRP2 in T24 bladder cancer cells
Source: Front Pharmacol. 2022 Sep 19;13:982860. doi: 10.3389/fphar.2022.982860 (PMC9527273; doi:10.3389/fphar.2022.982860)
Supplement: Supplementary file 3 [file DataSheet1.ZIP › Original results/Figure 5D.xlsx]

## Sheet: Sheet1
	Control	Clinodiside A	Clinodiside A+pCDNA3-BLK3	Clinodiside A+shRNA-RHOU	Clinodiside A+shRNA-RASGRP2
OD(490nm)	1.07174	0.41116	0.752879	0.393446	0.673162
	0.992028	0.478299	0.744021	0.41116	0.702303
	0.935341	0.402471	0.696191	0.465244	0.632418
Normalized cell viability	1.07282	0.383636	0.702479	0.367107	0.628099
	0.993021	0.482143	0.75	0.414464	0.707946
	0.936277	0.430294	0.744318	0.497405	0.676136
Average	1.00071	0.432024	0.732266	0.426326	0.670727
SD	0.0685938	0.049276	0.0259518	0.0659538	0.0401975
