# Supplementary material for: The novel antitumor compound clinopodiside A induces cytotoxicity via autophagy mediated by the signaling of BLK and RasGRP2 in T24 bladder cancer cells
Source: Front Pharmacol. 2022 Sep 19;13:982860. doi: 10.3389/fphar.2022.982860 (PMC9527273; doi:10.3389/fphar.2022.982860)
Supplement: Supplementary file 3 [file DataSheet1.ZIP › Original results/Figure 6.xlsx]

## Sheet: Sheet1
	Concentration(μM)	Clinodiside A
Cell viability inhibition ratio	0	0.0730643	-0.0730643	0
	15	0.238822	0.136314	0.187568
	30	0.249727	0.217012	0.23337
	60	0.369684	0.363141	0.366412
	100	0.44711	0.465649	0.456379
	150	0.547437	0.504907	0.526172
	200	0.597601	0.636859	0.61723
	250	0.63795	0.524537	0.581243
	300	0.661941	0.528899	0.59542
	Concentration(μM)	Cisplatin
Cell viability inhibition ratio	0	-0.0133761	0.0133761	0
	3	0.491707	0.473515	0.482611
	6	0.52702	0.578384	0.552702
	12	0.601926	0.589085	0.595506
	20	0.613697	0.611557	0.612627
	30	0.654361	0.632959	0.64366
	40	0.706795	0.717496	0.712146
	50	0.712146	0.718566	0.715356
	60	0.736758	0.75923	0.747994
	Concentration(μM)	Clinodiside A+Cisplatin
Cell viability inhibition ratio	0+0	-0.00749465	-0.0289079	0.0374732
	15+3	0.562163	0.511777	0.588865
	30+6	0.687366	0.69379	0.720557
	60+12	0.85439	0.832976	0.832976
	100+20	0.860814	0.853319	0.859743
	150+30	0.869379	0.865096	0.874732
	200+40	0.864026	0.868308	0.87045
	250+50	0.860814	0.85439	0.860814
	300+60	0.879015	0.872591	0.881156
Cisplatin（μM）	Clinodiside A （μM）	CI
3.0	15.0	0.67475
6.0	30.0	0.20478
12.0	60.0	0.05482
20.0	100.0	0.06409
30.0	150.0	0.07423
40.0	200.0	0.10384
50.0	250.0	0.15766
60.0	300.0	0.12316
