# Supplementary material for: The novel antitumor compound clinopodiside A induces cytotoxicity via autophagy mediated by the signaling of BLK and RasGRP2 in T24 bladder cancer cells
Source: Front Pharmacol. 2022 Sep 19;13:982860. doi: 10.3389/fphar.2022.982860 (PMC9527273; doi:10.3389/fphar.2022.982860)
Supplement: Supplementary file 3 [file DataSheet1.ZIP › Original results/Figure 7B.xlsx]

## Sheet: Sheet1
	GAPDH				LC3				Cleavaged LC3
Clinopodiside A	_	+	_	+	_	+	_	+	_	+	_	+
Cisplatin	_	_	+	+	_	_	+	+	_	_	+	+
Mean Optical Density	93625	92836	93172	93119	90261	85126	77027	81216	10362	33021	18193	58962
	93652	92176	93074	91532	90276	85281	77821	82194	10251	32594	17832	58771
	93162	92736	93192	91632	90362	85172	77903	81632	10036	33098	17598	59362
Normalized LC3 (x-fold)	0.998013	0.951125	0.85753	0.90468
	0.997891	0.959797	0.867388	0.931562
	1.0041	0.946894	0.861844	0.918473
average	1	0.952605	0.862254	0.918238
SD	0.00354732	0.00657733	0.00494161	0.0134427
Normalized cleavaged LC3 (x-fold)	1.01271	3.21382	1.76428	5.72113
	1.00157	3.23051	1.75034	5.86599
	0.985722	3.31308	1.75292	6.01367
average	1	3.25247	1.75585	5.86693
SD	0.0135615	0.0531467	0.00741498	0.14627
